# Supplementary material for: Evolutionary Responses to Acquiring a Multidrug Resistance Plasmid Are Dominated by Metabolic Functions across Diverse Escherichia coli Lineages
Source: mSystems. 2023 Feb 1;8(1):e00713-22. doi: 10.1128/msystems.00713-22 (PMC9948715; doi:10.1128/msystems.00713-22)
Supplement: TABLE S1 [file msystems.00713-22-s0004.xlsx]

## Sheet: Statistical tables
Ancestral growth parameters
Integral
Test type	ANOVA on boxcox transformed data (lambda= 3.8)
Model	Integral ~ Strain * Plasmid
Dependant Variable	Integral
Factors	F	Pr(>F)
Strain	F 4, 40 = 64.6835	2.2e-16
Plasmid	F 1, 40 = 22.2692	2.886e-05
Strain:Plasmid	F 4, 40= 0.4869	0.7452
Post hoc test for Strain	p. value
F022-EL39	<0.0000001
F054-EL39	0.0085768
F104-EL39	<0.0000001
MG1655-EL39	<0.0000001
F054-F022	1e-07
F104-F022	0.999996
MG1655-F022	0.0375463
F104-F054	1e-07
MG1655-F054	<0.0000001
MG1655-F104	0.0322286
Maximum Growth Rate
Test type	Art ANOVA
Model	Maximum Growth Rate ~ Strain * Plasmid
Dependant Variable	Maximum Growth Rate
Factors	F	Pr(>F)
Strain	F 4, 40 = 77.73954	< 2.22e-16
Plasmid	F 1, 40 = 52.46363	8.6191e-09
Strain:Plasmid	F 4, 40= 0.54873	0.70098
Post hoc test for Strain	p. value
F022-EL39	<.0001
F054-EL39	<.0001
F104-EL39	<.0001
MG1655-EL39	<.0001
F054-F022	<.0001
F104-F022	<.0001
MG1655-F022	0.0005
F104-F054	0.9991
MG1655-F054	<.0001
MG1655-F104	<.0001
Maximum OD
Test type	ANOVA
Model	Maximum OD ~ Strain * Plasmid
Dependant Variable	Maximum OD
Factors	F	Pr(>F)
Strain	F 4, 40 = 40.201	1.65e-13
Plasmid	F 1, 40 = 17.787	0.000137
Strain:Plasmid	F 4, 40= 0.728	0.577999
Post hoc test for Strain	p. value
F022-EL39	<0.0000001
F054-EL39	0.558092
F104-EL39	<0.0000001
MG1655-EL39	1e-07
F054-F022	<0.0000001
F104-F022	0.989873
MG1655-F022	0.126512
F104-F054	<0.0000001
MG1655-F054	1.1e-05
MG1655-F104	0.299056
Lag Time
Test type	ANOVA
Model	Lag Time ~ Strain * Plasmid
Dependant Variable	Lag Time
Factors	F	Pr(>F)
Strain	F 4, 40 = 26.21450	1.0281e-10
Plasmid	F 1, 40 = 13.48520	0.00070342
Strain:Plasmid	F 4, 40= 0.16571	0.954542
Post hoc test for Strain	p. value
F022-EL39	0.9687
F054-EL39	0.069
F104-EL39	0.0249
MG1655-EL39	<.0001
F054-F022	0.2468
F104-F022	0.0045
MG1655-F022	<.0001
F104-F054	<.0001
MG1655-F054	0.0029
MG1655-F104	<.0001
Evolved growth parameters
Relative Integral
Test type	ANOVA on boxcox transformed data (lambda= -2)
Model	Relative Integral ~ Strain * Treatment
Dependant Variable	Relative Integral
Factors	F	Pr(>F)
Strain	F 4, 60 = 5.178	0.00119
Treatment	F 2, 60 = 3.528	0.03561
Strain:treatment	F 8, 60 = 0.514	0.84134
Post hoc test for Strain	p. value
F022-EL39	0.0299521
F054-EL39	0.999994
F104-EL39	0.719486
MG1655-EL39	0.0130825
F054-F022	0.0247471
F104-F022	0.407537
MG1655-F022	0.998158
F104-F054	0.676135
MG1655-F054	0.010648
MG1655-F104	0.251469
Post hoc test for Treatment	p. value
CTX-M-15 plasmid & No CTX-No plasmid & No CTX	0.227658
CTX-M-15 plasmid & CTX-4ug/ml-No plasmid & No CTX	0.0291361
CTX-M-15 plasmid & CTX-4ug/ml-CTX-M-15 plasmid & No CTX	0.60376
Relative Maximum Growth Rate
Test type	Art ANOVA
Model	Relative Maximum Growth Rate ~ Strain * Treatment
Dependant Variable	Relative Maximum Growth Rate
Factors	F	Pr(>F)
Strain	F 4, 60 = 7.99949	3.086e-05
Treatment	F 2, 60 = 1.13362	0.32866
Strain:treatment	F 8, 60 = 0.94548	0.4867
Post hoc test for Strain	p. value
F022-EL39	0.0002
F054-EL39	0.7932
F104-EL39	0.9551
MG1655-EL39	0.0038
F054-F022	0.0091
F104-F022	0.0025
MG1655-F022	0.9191
F104-F054	0.9932
MG1655-F054	0.0824
MG1655-F104	0.0289
Relative Maximum OD
Test type	ScheirerRayHare
Model	Relative Maximum OD ~ Strain * Treatment
Dependant Variable	Relative Maximum OD
Factors	F	Pr(>F)
Strain	F 4, 60 = 20.5844	0.00038
Treatment	F 2, 60 = 3.3723	0.18523
Strain:treatment	F 8, 60 = 5.1069	0.7461
Post hoc test for Strain	p. value
F022-EL39	0.00315604
F054-EL39	0.353809
F104-EL39	0.973269
MG1655-EL39	0.025746
F054-F022	0.0288816
F104-F022	0.00179423
MG1655-F022	0.386805
F104-F054	0.327047
MG1655-F054	0.219311
MG1655-F104	0.021321
Relative Lag Time
Test type	ANOVA
Model	Relative Lag Time ~ Strain * Treatment
Dependant Variable	Relative Lag Time
Factors	F	Pr(>F)
Strain	F 4, 60 = 12.632	1.62e-07
Treatment	F 2, 60 = 1.131	0.33
Strain:treatment	F 8, 60 = 0.191	0.991
Post hoc test for Strain	p. value
F022-EL39	0.929287
F054-EL39	0.907023
F104-EL39	0.0492193
MG1655-EL39	0.0016214
F054-F022	0.999995
F104-F022	0.270193
MG1655-F022	0.0001053
F104-F054	0.303142
MG1655-F054	8.25e-05
MG1655-F104	1e-07
Evolved cefotaxime resistance
Relative AUC
Test type	Art ANOVA
Model	Evolved Integral Standardized by Ancestral Integral ~ strain * treatment
Dependant Variable	Evolved Integral Standardized by Ancestral Integral
Factors	F	Pr(>F)
Strain	F4,60= 1.4161	0.239597
Treatment	F2, 60= 2.8666	0.064715
Strain:treatment	F8, 60= 1.6043	0.142696
