# Supplementary material for: Evolutionary Responses to Acquiring a Multidrug Resistance Plasmid Are Dominated by Metabolic Functions across Diverse Escherichia coli Lineages
Source: mSystems. 2023 Feb 1;8(1):e00713-22. doi: 10.1128/msystems.00713-22 (PMC9948715; doi:10.1128/msystems.00713-22)
Supplement: TABLE S2 [file msystems.00713-22-s0003.xlsx]

## Sheet: Suppementary_Tables
		MG1655		ELU39		F022		F054		F104
Treatment	Replicate	Chromosomal	pLL35	Chromosomal	pLL35	Chromosomal	pLL35	Chromosomal	pLL35	Chromosomal	pLL35
E0	A	3	N/A	3	N/A	3	N/A	1	N/A	3	N/A
E0	B	2	N/A	8	N/A	4	N/A	3	N/A	3	N/A
E0	C	2	N/A	7	N/A	4	N/A	3	N/A	3	N/A
E0	D	7	N/A	7	N/A	3	N/A	5	N/A	3	N/A
E0	E	2	N/A	8	N/A	6	N/A	3	N/A	2	N/A
	Mean	3.2	N/A	6.6	N/A	4	N/A	3	N/A	2.8	N/A
	Median	2	N/A	7	N/A	4	N/A	3	N/A	3	N/A
		MG1655		ELU39		F022		F054		F104
Treatment	Replicate	Chromosomal	pLL35	Chromosomal	pLL35	Chromosomal	pLL35	Chromosomal	pLL35	Chromosomal	pLL35
EP	A	4	0	10	0	86	1	7	0	2	0
EP	B	3	0	7	0	4	0	2	0	1	0
EP	C	2	0	7	0	5	0	1	0	89	5
EP	D	6	0	6	0	2	2	4	40	1	0
EP	E	88	2	6	0	4	0	3	0	4	0
	Mean	20.6	0.4	7.2	0	20.2	0.6	3.4	8	19.4	1
	Median	4	0	7	0	4	0	3	0	2	0
		MG1655		ELU39		F022		F054		F104
Treatment	Replicate	Chromosomal	pLL35	Chromosomal	pLL35	Chromosomal	pLL35	Chromosomal	pLL35	Chromosomal	pLL35
EX	A	3	0	7	0	3	1	6	0	5	1
EX	B	3	0	9	0	5	0	1	0	3	0
EX	C	1	0	8	0	4	0	0	0	4	0
EX	D	4	0	6	0	6	1	2	42	4	0
EX	E	67	2	7	0	5	0	2	0	4	0
	Mean	15.6	0.4	7.4	0	4.6	0.4	2.2	8.4	4	0.2
	Median	3	0	7	0	5	0	2	0	4	0
