# Supplementary material for: Evolutionary Responses to Acquiring a Multidrug Resistance Plasmid Are Dominated by Metabolic Functions across Diverse Escherichia coli Lineages
Source: mSystems. 2023 Feb 1;8(1):e00713-22. doi: 10.1128/msystems.00713-22 (PMC9948715; doi:10.1128/msystems.00713-22)
Supplement: DATA SET S1 [file msystems.00713-22-s0001.xls]

## Sheet: Ancestral growth (48h)
Strain	Biological Replicate	Plasmid Status	Technical Replicate	Integral	MaxOD	MaxGrowthRate	LagTime
MG1655	e	No plasmid	1	32.2006	0.9374	0.0768	4.53769
F022	a	No plasmid	1	33.9466	0.8478	0.09295	2.98655
EL39	a	No plasmid	1	44.6478	1.1308	0.12775	2.63131
EL39	b	CTX-M-15 plasmid	1	43.118	1.088	0.1249	2.81865
F022	b	CTX-M-15 plasmid	1	38.2839	0.9718	0.09615	2.58424
F104	c	No plasmid	1	39.4168	0.9778	0.0908	2.17181
MG1655	d	CTX-M-15 plasmid	1	36.3706	1.0282	0.0749	3.40053
F054	d	CTX-M-15 plasmid	1	39.8004	1.047	0.09785	3.0815
F054	e	No plasmid	1	37.3052	0.9775	0.10075	3.63226
MG1655	e	CTX-M-15 plasmid	1	30.7811	0.9105	0.0692	4.73001
F022	a	CTX-M-15 plasmid	1	28.622	0.7123	0.081	3.10988
EL39	a	CTX-M-15 plasmid	1	43.2637	1.0841	0.12165	2.65064
EL39	b	No plasmid	1	45.8785	1.1521	0.1293	2.70147
F022	b	No plasmid	1	39.2926	1.0162	0.0903	2.54817
F104	c	CTX-M-15 plasmid	1	36.57	0.9406	0.1023	2.42303
MG1655	d	No plasmid	1	35.7803	1.0231	0.07995	3.93257
F054	d	No plasmid	1	38.802	1.0154	0.09105	3.15898
F054	e	CTX-M-15 plasmid	1	37.0597	0.9821	0.09385	3.45152
F054	a	No plasmid	1	38.0499	0.9791	0.1029	3.30369
MG1655	a	No plasmid	1	32.8578	0.9105	0.07415	3.66824
F104	b	CTX-M-15 plasmid	1	33.0749	0.8695	0.0872	2.55286
F022	c	No plasmid	1	35.8618	0.9197	0.0872	2.6617
EL39	c	No plasmid	1	40.8564	1.0402	0.11325	2.76424
EL39	d	CTX-M-15 plasmid	1	38.7056	0.9732	0.1068	3.2912
F022	d	CTX-M-15 plasmid	1	33.9559	0.8879	0.08525	3.30587
F104	e	No plasmid	1	34.8393	0.9168	0.1169	2.98356
F054	a	CTX-M-15 plasmid	1	35.5601	0.905	0.08835	3.39078
MG1655	a	CTX-M-15 plasmid	1	30.9202	0.8816	0.07075	4.701
F104	b	No plasmid	1	33.1991	0.8825	0.1017	2.90514
F022	c	CTX-M-15 plasmid	1	28.8601	0.7667	0.0781	3.44558
EL39	c	CTX-M-15 plasmid	1	39.7871	1.0131	0.11515	3.14069
EL39	d	No plasmid	1	40.9542	1.0495	0.12365	3.22159
F022	d	No plasmid	1	34.9561	0.909	0.08885	3.18768
F104	e	CTX-M-15 plasmid	1	29.0121	0.7988	0.0572	3.3514
F104	a	No plasmid	1	34.771	0.9053	0.10235	3.00418
MG1655	b	CTX-M-15 plasmid	1	30.5289	0.8659	0.07175	4.59823
F054	b	CTX-M-15 plasmid	1	37.4108	0.9794	0.08905	3.36496
F054	c	No plasmid	1	38.7267	1.0152	0.09555	3.75144
MG1655	c	No plasmid	1	31.4087	0.895	0.07755	4.58043
F104	d	CTX-M-15 plasmid	1	32.312	0.8678	0.08615	3.28197
F022	e	No plasmid	1	35.0182	0.9134	0.0867	3.39216
EL39	e	No plasmid	1	40.3344	1.0557	0.1203	3.60266
F104	a	CTX-M-15 plasmid	1	34.0472	0.8739	0.1045	3.27915
MG1655	b	No plasmid	1	33.2088	0.9427	0.07805	4.63686
F054	b	No plasmid	1	38.2273	0.9953	0.0919	3.29978
F054	c	CTX-M-15 plasmid	1	37.4004	0.982	0.0895	3.93073
MG1655	c	CTX-M-15 plasmid	1	32.1144	0.9331	0.06905	4.85638
F104	d	No plasmid	1	34.6249	0.9127	0.0927	3.18482
F022	e	CTX-M-15 plasmid	1	34.4235	0.8933	0.0869	4.03395
EL39	e	CTX-M-15 plasmid	1	38.8008	1.0363	0.1175	3.6634
F022	a	CTX-M-15 plasmid	2	28.5452	0.7387	0.0814	3.11179
MG1655	e	CTX-M-15 plasmid	2	31.0996	0.8882	0.07105	4.52391
F054	e	CTX-M-15 plasmid	2	41.1822	1.0407	0.10995	2.3754
F054	d	No plasmid	2	42.9474	1.1163	0.11185	2.7595
MG1655	d	No plasmid	2	38.2518	1.0377	0.08415	3.27629
F104	c	CTX-M-15 plasmid	2	36.8934	0.9264	0.09145	2.48469
F022	b	No plasmid	2	39.7867	0.9769	0.0986	2.32252
EL39	b	No plasmid	2	45.1373	1.1415	0.12885	2.6135
EL39	a	CTX-M-15 plasmid	2	38.6033	1.0092	0.112	3.03571
F022	a	No plasmid	2	34.2503	0.9068	0.08275	2.97855
MG1655	e	No plasmid	2	32.1009	0.9134	0.0769	4.42962
F054	e	No plasmid	2	42.5865	1.0846	0.10655	2.38081
F054	d	CTX-M-15 plasmid	2	42.2316	1.0957	0.1035	2.6372
MG1655	d	CTX-M-15 plasmid	2	35.6268	0.9755	0.0751	3.40317
F104	c	No plasmid	2	40.0603	1.0156	0.09915	2.11465
F022	b	CTX-M-15 plasmid	2	39.7996	1.0125	0.09175	2.43351
EL39	b	CTX-M-15 plasmid	2	40.5599	1.0411	0.11225	2.87617
EL39	a	No plasmid	2	39.2238	1.02	0.1157	3.06958
EL39	e	CTX-M-15 plasmid	2	38.9476	0.986	0.11515	3.23383
F022	e	CTX-M-15 plasmid	2	33.7893	0.8619	0.08525	2.93754
F104	d	No plasmid	2	36.6724	0.9389	0.0969	2.3201
MG1655	c	CTX-M-15 plasmid	2	32.9811	0.9597	0.06665	3.78207
F054	c	CTX-M-15 plasmid	2	36.8047	0.9776	0.088	3.29432
F054	b	No plasmid	2	38.5714	1.0034	0.1029	3.25996
MG1655	b	No plasmid	2	30.5541	0.8704	0.07545	4.56178
F104	a	CTX-M-15 plasmid	2	32.6234	0.8523	0.09695	2.86212
EL39	e	No plasmid	2	38.9245	1.0015	0.1207	3.05137
F022	e	No plasmid	2	33.6483	0.8636	0.08545	3.02282
F104	d	CTX-M-15 plasmid	2	31.1119	0.8113	0.0946	3.18275
MG1655	c	No plasmid	2	30.8982	0.8766	0.07475	4.57997
F054	c	No plasmid	2	39.1448	1.0208	0.1004	3.24602
F054	b	CTX-M-15 plasmid	2	36.7144	0.9757	0.09535	3.79706
MG1655	b	CTX-M-15 plasmid	2	29.6416	0.8551	0.0682	4.68041
F104	a	No plasmid	2	35.4005	0.9177	0.112	2.7745
F104	e	CTX-M-15 plasmid	2	31.7805	0.8201	0.0934	2.94741
F022	d	No plasmid	2	34.6303	0.8863	0.08455	2.91869
EL39	d	No plasmid	2	39.4327	1.0162	0.1207	3.16901
EL39	c	CTX-M-15 plasmid	2	38.7316	0.9971	0.11425	3.53567
F022	c	CTX-M-15 plasmid	2	29.0278	0.7713	0.08215	3.17925
F104	b	No plasmid	2	34.9926	0.9163	0.10815	2.96381
MG1655	a	CTX-M-15 plasmid	2	30.2232	0.8757	0.06765	4.77609
F054	a	CTX-M-15 plasmid	2	36.4238	0.9607	0.0918	3.33115
F104	e	No plasmid	2	34.6097	0.8835	0.08905	2.79671
F022	d	CTX-M-15 plasmid	2	33.8874	0.874	0.08295	3.456
EL39	d	CTX-M-15 plasmid	2	37.2727	0.9566	0.1028	3.43677
EL39	c	No plasmid	2	39.7899	1.0302	0.11745	3.20605
F022	c	No plasmid	2	34.8021	0.895	0.0903	3.43134
F104	b	CTX-M-15 plasmid	2	33.1917	0.8591	0.10625	3.05365
MG1655	a	No plasmid	2	32.0638	0.9188	0.0743	4.60356
F054	a	No plasmid	2	40.166	1.1095	0.0888	3.17117
F022	d	CTX-M-15 plasmid	3	33.6991	0.8557	0.08515	3.33147
F104	e	No plasmid	3	32.8327	0.8544	0.0877	2.99345
F022	a	No plasmid	3	35.2611	0.8829	0.0967	2.76836
EL39	c	No plasmid	3	43.8254	1.1593	0.1269	3.00906
EL39	d	CTX-M-15 plasmid	3	37.6056	0.9596	0.1072	3.14646
F022	d	No plasmid	3	33.5321	0.8706	0.08585	3.10105
F104	e	CTX-M-15 plasmid	3	29.858	0.7951	0.06275	3.33903
F022	a	CTX-M-15 plasmid	3	29.9016	0.7674	0.08405	3.00565
EL39	c	CTX-M-15 plasmid	3	40.0519	1.0467	0.11655	3.22651
EL39	d	No plasmid	3	40.2061	1.0448	0.11955	3.01757
F022	e	No plasmid	3	32.9781	0.8757	0.08095	3.37708
EL39	e	No plasmid	3	39.5368	1.0194	0.12155	2.98519
F054	a	No plasmid	3	38.2297	1.0157	0.093	3.27634
EL39	a	No plasmid	3	40.3452	1.045	0.12275	3.19063
MG1655	b	CTX-M-15 plasmid	3	31.891	0.9248	0.07105	4.46042
F104	b	CTX-M-15 plasmid	3	33.2166	0.8645	0.10485	2.85405
F022	b	CTX-M-15 plasmid	3	33.7804	0.8885	0.0786	3.41094
F054	c	No plasmid	3	38.5853	1.0254	0.0973	3.5704
MG1655	c	No plasmid	3	31.043	0.8858	0.07755	4.343
F104	d	CTX-M-15 plasmid	3	31.6183	0.8465	0.0814	2.90735
F022	e	CTX-M-15 plasmid	3	33.1875	0.8733	0.0839	3.29857
EL39	e	CTX-M-15 plasmid	3	37.8357	0.9861	0.1164	3.6744
F054	a	CTX-M-15 plasmid	3	35.5527	0.9297	0.08965	3.28416
EL39	a	CTX-M-15 plasmid	3	38.4902	1.0008	0.1161	3.00603
MG1655	b	No plasmid	3	31.5025	0.8964	0.079	4.66576
F104	b	No plasmid	3	34.3645	0.8992	0.11085	2.79001
F022	b	No plasmid	3	34.8973	0.9087	0.08475	2.97434
F054	c	CTX-M-15 plasmid	3	37.2279	0.9887	0.09605	3.71109
MG1655	c	CTX-M-15 plasmid	3	30.5237	0.9466	0.06715	5.04322
F104	d	No plasmid	3	34.5115	0.9055	0.11235	2.87966
F054	e	No plasmid	3	38.4659	1.0184	0.09355	3.28648
MG1655	e	No plasmid	3	32.025	0.9371	0.07565	4.9227
F104	a	No plasmid	3	35.5938	0.9035	0.10195	2.84318
MG1655	a	No plasmid	3	32.4519	0.9326	0.07955	4.51642
EL39	b	CTX-M-15 plasmid	3	38.8655	1.0072	0.11805	3.08471
F054	b	CTX-M-15 plasmid	3	36.9255	0.9864	0.08645	3.38259
F022	c	No plasmid	3	35.2699	0.9188	0.08925	3.22829
F104	c	No plasmid	3	35.1424	0.9177	0.1104	2.92515
MG1655	d	CTX-M-15 plasmid	3	28.8432	0.8271	0.0676	4.86442
F054	d	CTX-M-15 plasmid	3	37.0676	0.9914	0.087	3.56897
F054	e	CTX-M-15 plasmid	3	37.111	0.9691	0.0916	3.45415
MG1655	e	CTX-M-15 plasmid	3	30.8882	0.9153	0.0673	5.07865
F104	a	CTX-M-15 plasmid	3	34.2508	0.8702	0.10465	3.10452
MG1655	a	CTX-M-15 plasmid	3	31.2237	0.9222	0.0702	4.76708
EL39	b	No plasmid	3	39.6457	1.0257	0.12145	3.11774
F054	b	No plasmid	3	38.9633	1.0241	0.09375	3.30853
F022	c	CTX-M-15 plasmid	3	29.1912	0.7749	0.08285	3.38473
F104	c	CTX-M-15 plasmid	3	33.6572	0.8815	0.09215	3.14902
MG1655	d	No plasmid	3	32.2433	0.9281	0.0752	4.81476
F054	d	No plasmid	3	38.4629	1.0082	0.09985	3.44767
MG1655	b	No plasmid	4	31.5585	0.9147	0.07495	4.35891
F104	a	CTX-M-15 plasmid	4	32.8243	0.8344	0.10385	2.88117
MG1655	e	CTX-M-15 plasmid	4	31.5383	0.9442	0.07135	4.56223
F054	c	CTX-M-15 plasmid	4	41.2153	1.1202	0.10465	3.04467
F054	b	No plasmid	4	38.124	1.0127	0.0993	3.11833
MG1655	b	CTX-M-15 plasmid	4	29.5941	0.8804	0.0687	4.80359
F104	a	No plasmid	4	34.6648	0.8875	0.09775	2.86851
MG1655	e	No plasmid	4	33.5714	0.9727	0.08085	3.96753
F054	c	No plasmid	4	39.2698	1.036	0.0981	3.02701
F054	b	CTX-M-15 plasmid	4	36.8215	0.9777	0.0964	3.28942
MG1655	a	CTX-M-15 plasmid	4	29.6318	0.8633	0.0696	4.66667
F054	a	CTX-M-15 plasmid	4	35.4368	0.9517	0.08445	3.32652
EL39	e	CTX-M-15 plasmid	4	38.97	1.0119	0.1131	2.99072
F054	e	CTX-M-15 plasmid	4	38.6756	1.0388	0.09305	2.97071
F022	d	No plasmid	4	37.1595	0.978	0.0906	2.89514
F104	d	No plasmid	4	35.8025	0.9358	0.1099	2.74153
MG1655	d	No plasmid	4	31.3581	0.9082	0.07595	4.32916
EL39	c	CTX-M-15 plasmid	4	39.0803	1.0329	0.1147	3.05405
F022	c	CTX-M-15 plasmid	4	29.2924	0.8127	0.0738	3.39431
F104	b	No plasmid	4	34.5278	0.9036	0.1138	2.76081
MG1655	a	No plasmid	4	31.4266	0.8795	0.08705	4.6792
F054	a	No plasmid	4	38.2847	1.0066	0.09835	3.3063
EL39	e	No plasmid	4	40.4842	1.0575	0.1215	2.70823
F054	e	No plasmid	4	38.6345	1.0139	0.10065	3.03552
F022	d	CTX-M-15 plasmid	4	33.4652	0.8856	0.0823	3.28736
F104	d	CTX-M-15 plasmid	4	32.6924	0.8548	0.0883	2.81885
MG1655	d	CTX-M-15 plasmid	4	28.3948	0.8354	0.06715	4.66399
EL39	c	No plasmid	4	40.6734	1.0534	0.117	2.95299
F022	c	No plasmid	4	34.9282	0.9094	0.08235	3.00425
F104	b	CTX-M-15 plasmid	4	32.1437	0.8466	0.09465	3.04545
EL39	a	CTX-M-15 plasmid	4	38.2776	1.014	0.1121	3.03925
F022	a	CTX-M-15 plasmid	4	29.0981	0.778	0.08255	3.40612
F104	e	CTX-M-15 plasmid	4	32.1367	0.8356	0.0705	3.12027
F022	e	CTX-M-15 plasmid	4	34.5461	0.9015	0.08305	3.04064
F054	d	No plasmid	4	39.0588	1.0343	0.09955	3.09166
EL39	d	No plasmid	4	39.656	1.0572	0.122	3.06066
MG1655	c	CTX-M-15 plasmid	4	31.3584	0.9499	0.0648	4.8079
F104	c	CTX-M-15 plasmid	4	33.603	0.8706	0.0964	2.96512
F022	b	No plasmid	4	34.4519	0.8987	0.0847	3.16588
EL39	b	No plasmid	4	39.892	1.045	0.1207	3.0348
EL39	a	No plasmid	4	38.8444	1.0076	0.1177	3.15208
F022	a	No plasmid	4	35.3159	0.8969	0.09975	3.41504
F104	e	No plasmid	4	35.8715	0.9064	0.0915	2.81485
F022	e	No plasmid	4	36.0183	0.9131	0.08845	3.00537
F054	d	CTX-M-15 plasmid	4	37.0179	0.9822	0.09065	3.55709
EL39	d	CTX-M-15 plasmid	4	38.0419	0.9868	0.1032	3.01066
MG1655	c	No plasmid	4	32.0971	0.9226	0.07495	4.47729
F104	c	No plasmid	4	34.8119	0.9102	0.0876	2.86637
F022	b	CTX-M-15 plasmid	4	34.8105	0.8926	0.08525	3.40088
EL39	b	CTX-M-15 plasmid	4	38.1114	0.993	0.1157	3.70268

## Sheet: MIC data
Strain	OD 600nm	Technical Replicate	Biological Replicate	Plasmid Status	Antibiotic during Evolution	Evolved Status	Cefotaxime concentration (ug/ul)	OD normalised by subtracting blank	OD normalised to avoid negative values (+ 0.0819)	log2(cefotaxime concentration)
F022	0.1503	1	a	No plasmid	No CTX	Ancestral	4096	-0.0529	0.029	12
MG1655	0.1584	1	a	CTX-M-15 plasmid	No CTX	Ancestral	4096	-0.0448	0.0371	12
F022	0.1612	1	b	No plasmid	No CTX	Ancestral	4096	-0.042	0.0399	12
F022	0.2938	1	a	CTX-M-15 plasmid	No CTX	Ancestral	4096	0.0906	0.1725	12
F054	0.1547	1	a	No plasmid	No CTX	Ancestral	4096	-0.0485	0.0334	12
F054	0.1617	1	a	CTX-M-15 plasmid	No CTX	Ancestral	4096	-0.0415	0.0404	12
F104	0.1614	1	a	No plasmid	No CTX	Ancestral	4096	-0.0418	0.0401	12
F104	0.2979	1	a	CTX-M-15 plasmid	No CTX	Ancestral	4096	0.0947	0.1766	12
EL39	0.158	1	a	No plasmid	No CTX	Ancestral	4096	-0.0452	0.0367	12
EL39	0.5297	1	a	CTX-M-15 plasmid	No CTX	Ancestral	4096	0.3265	0.4084	12
MG1655	0.1537	1	a	No plasmid	No CTX	Ancestral	4096	-0.0495	0.0324	12
F022	0.1659	1	a	No plasmid	No CTX	Ancestral	2048	-0.0373	0.0446	11
MG1655	0.1777	1	a	CTX-M-15 plasmid	No CTX	Ancestral	2048	-0.0255	0.0564	11
F022	0.159	1	b	No plasmid	No CTX	Ancestral	2048	-0.0442	0.0377	11
F022	0.4465	1	a	CTX-M-15 plasmid	No CTX	Ancestral	2048	0.2433	0.3252	11
F054	0.1672	1	a	No plasmid	No CTX	Ancestral	2048	-0.036	0.0459	11
F054	0.3203	1	a	CTX-M-15 plasmid	No CTX	Ancestral	2048	0.1171	0.199	11
F104	0.1642	1	a	No plasmid	No CTX	Ancestral	2048	-0.039	0.0429	11
F104	0.4785	1	a	CTX-M-15 plasmid	No CTX	Ancestral	2048	0.2753	0.3572	11
EL39	0.1468	1	a	No plasmid	No CTX	Ancestral	2048	-0.0564	0.0255	11
EL39	0.7226	1	a	CTX-M-15 plasmid	No CTX	Ancestral	2048	0.5194	0.6013	11
MG1655	0.1658	1	a	No plasmid	No CTX	Ancestral	2048	-0.0374	0.0445	11
F022	0.1584	1	a	No plasmid	No CTX	Ancestral	1024	-0.0448	0.0371	10
MG1655	0.3106	1	a	CTX-M-15 plasmid	No CTX	Ancestral	1024	0.1074	0.1893	10
F022	0.1732	1	b	No plasmid	No CTX	Ancestral	1024	-0.03	0.0519	10
F022	0.4647	1	a	CTX-M-15 plasmid	No CTX	Ancestral	1024	0.2615	0.3434	10
F054	0.1636	1	a	No plasmid	No CTX	Ancestral	1024	-0.0396	0.0423	10
F054	0.5518	1	a	CTX-M-15 plasmid	No CTX	Ancestral	1024	0.3486	0.4305	10
F104	0.1653	1	a	No plasmid	No CTX	Ancestral	1024	-0.0379	0.044	10
F104	0.5092	1	a	CTX-M-15 plasmid	No CTX	Ancestral	1024	0.306	0.3879	10
EL39	0.1658	1	a	No plasmid	No CTX	Ancestral	1024	-0.0374	0.0445	10
EL39	0.7037	1	a	CTX-M-15 plasmid	No CTX	Ancestral	1024	0.5005	0.5824	10
MG1655	0.1628	1	a	No plasmid	No CTX	Ancestral	1024	-0.0404	0.0415	10
F022	0.1676	1	a	No plasmid	No CTX	Ancestral	512	-0.0356	0.0463	9
MG1655	0.5394	1	a	CTX-M-15 plasmid	No CTX	Ancestral	512	0.3362	0.4181	9
F022	0.1679	1	b	No plasmid	No CTX	Ancestral	512	-0.0353	0.0466	9
F022	0.4911	1	a	CTX-M-15 plasmid	No CTX	Ancestral	512	0.2879	0.3698	9
F054	0.1714	1	a	No plasmid	No CTX	Ancestral	512	-0.0318	0.0501	9
F054	0.5581	1	a	CTX-M-15 plasmid	No CTX	Ancestral	512	0.3549	0.4368	9
F104	0.1415	1	a	No plasmid	No CTX	Ancestral	512	-0.0617	0.0202	9
F104	0.5408	1	a	CTX-M-15 plasmid	No CTX	Ancestral	512	0.3376	0.4195	9
EL39	0.1562	1	a	No plasmid	No CTX	Ancestral	512	-0.047	0.0349	9
EL39	0.7337	1	a	CTX-M-15 plasmid	No CTX	Ancestral	512	0.5305	0.6124	9
MG1655	0.1243	1	a	No plasmid	No CTX	Ancestral	512	-0.0789	0.003	9
F022	0.1665	1	a	No plasmid	No CTX	Ancestral	256	-0.0367	0.0452	8
MG1655	0.5903	1	a	CTX-M-15 plasmid	No CTX	Ancestral	256	0.3871	0.469	8
F022	0.1786	1	b	No plasmid	No CTX	Ancestral	256	-0.0246	0.0573	8
F022	0.5009	1	a	CTX-M-15 plasmid	No CTX	Ancestral	256	0.2977	0.3796	8
F054	0.168	1	a	No plasmid	No CTX	Ancestral	256	-0.0352	0.0467	8
F054	0.5632	1	a	CTX-M-15 plasmid	No CTX	Ancestral	256	0.36	0.4419	8
F104	0.1213	1	a	No plasmid	No CTX	Ancestral	256	-0.0819	1.39e-17	8
F104	0.5824	1	a	CTX-M-15 plasmid	No CTX	Ancestral	256	0.3792	0.4611	8
EL39	0.1576	1	a	No plasmid	No CTX	Ancestral	256	-0.0456	0.0363	8
EL39	0.7231	1	a	CTX-M-15 plasmid	No CTX	Ancestral	256	0.5199	0.6018	8
MG1655	0.1321	1	a	No plasmid	No CTX	Ancestral	256	-0.0711	0.0108	8
F022	0.1758	1	a	No plasmid	No CTX	Ancestral	128	-0.0274	0.0545	7
MG1655	0.535	1	a	CTX-M-15 plasmid	No CTX	Ancestral	128	0.3318	0.4137	7
F022	0.1715	1	b	No plasmid	No CTX	Ancestral	128	-0.0317	0.0502	7
F022	0.5079	1	a	CTX-M-15 plasmid	No CTX	Ancestral	128	0.3047	0.3866	7
F054	0.176	1	a	No plasmid	No CTX	Ancestral	128	-0.0272	0.0547	7
F054	0.5926	1	a	CTX-M-15 plasmid	No CTX	Ancestral	128	0.3894	0.4713	7
F104	0.158	1	a	No plasmid	No CTX	Ancestral	128	-0.0452	0.0367	7
F104	0.6067	1	a	CTX-M-15 plasmid	No CTX	Ancestral	128	0.4035	0.4854	7
EL39	0.1653	1	a	No plasmid	No CTX	Ancestral	128	-0.0379	0.044	7
EL39	0.7285	1	a	CTX-M-15 plasmid	No CTX	Ancestral	128	0.5253	0.6072	7
MG1655	0.1664	1	a	No plasmid	No CTX	Ancestral	128	-0.0368	0.0451	7
F022	0.1723	1	a	No plasmid	No CTX	Ancestral	64	-0.0309	0.051	6
MG1655	0.5722	1	a	CTX-M-15 plasmid	No CTX	Ancestral	64	0.369	0.4509	6
F022	0.1748	1	b	No plasmid	No CTX	Ancestral	64	-0.0284	0.0535	6
F022	0.5387	1	a	CTX-M-15 plasmid	No CTX	Ancestral	64	0.3355	0.4174	6
F054	0.1798	1	a	No plasmid	No CTX	Ancestral	64	-0.0234	0.0585	6
F054	0.5619	1	a	CTX-M-15 plasmid	No CTX	Ancestral	64	0.3587	0.4406	6
F104	0.1697	1	a	No plasmid	No CTX	Ancestral	64	-0.0335	0.0484	6
F104	0.5847	1	a	CTX-M-15 plasmid	No CTX	Ancestral	64	0.3815	0.4634	6
EL39	0.179	1	a	No plasmid	No CTX	Ancestral	64	-0.0242	0.0577	6
EL39	0.7272	1	a	CTX-M-15 plasmid	No CTX	Ancestral	64	0.524	0.6059	6
MG1655	0.1813	1	a	No plasmid	No CTX	Ancestral	64	-0.0219	0.06	6
F022	0.7208	1	a	No plasmid	No CTX	Ancestral	0	0.5176	0.5995	5
MG1655	0.5971	1	a	CTX-M-15 plasmid	No CTX	Ancestral	0	0.3939	0.4758	5
F022	0.7194	1	b	No plasmid	No CTX	Ancestral	0	0.5162	0.5981	5
F022	0.6022	1	a	CTX-M-15 plasmid	No CTX	Ancestral	0	0.399	0.4809	5
F054	0.6864	1	a	No plasmid	No CTX	Ancestral	0	0.4832	0.5651	5
F054	0.6167	1	a	CTX-M-15 plasmid	No CTX	Ancestral	0	0.4135	0.4954	5
F104	0.6732	1	a	No plasmid	No CTX	Ancestral	0	0.47	0.5519	5
F104	0.6392	1	a	CTX-M-15 plasmid	No CTX	Ancestral	0	0.436	0.5179	5
EL39	0.7234	1	a	No plasmid	No CTX	Ancestral	0	0.5202	0.6021	5
EL39	0.6721	1	a	CTX-M-15 plasmid	No CTX	Ancestral	0	0.4689	0.5508	5
MG1655	0.5934	1	a	No plasmid	No CTX	Ancestral	0	0.3902	0.4721	5
F022	0.4099	1	b	CTX-M-15 plasmid	No CTX	Ancestral	4096	0.2864	0.3683	12
F022	0.1173	1	c	No plasmid	No CTX	Ancestral	4096	-0.0062	0.0757	12
F022	0.2667	1	c	CTX-M-15 plasmid	No CTX	Ancestral	4096	0.1432	0.2251	12
F054	0.1284	1	b	No plasmid	No CTX	Ancestral	4096	0.0049	0.0868	12
F054	0.2596	1	b	CTX-M-15 plasmid	No CTX	Ancestral	4096	0.1361	0.218	12
F104	0.1227	1	b	No plasmid	No CTX	Ancestral	4096	-0.0008	0.0811	12
F104	0.3271	1	b	CTX-M-15 plasmid	No CTX	Ancestral	4096	0.2036	0.2855	12
EL39	0.1284	1	b	No plasmid	No CTX	Ancestral	4096	0.0049	0.0868	12
EL39	0.4856	1	b	CTX-M-15 plasmid	No CTX	Ancestral	4096	0.3621	0.444	12
MG1655	0.1218	1	b	No plasmid	No CTX	Ancestral	4096	-0.0017	0.0802	12
MG1655	0.1225	1	b	CTX-M-15 plasmid	No CTX	Ancestral	4096	-0.001	0.0809	12
F022	0.501	1	b	CTX-M-15 plasmid	No CTX	Ancestral	2048	0.3775	0.4594	11
F022	0.122	1	c	No plasmid	No CTX	Ancestral	2048	-0.0015	0.0804	11
F022	0.4093	1	c	CTX-M-15 plasmid	No CTX	Ancestral	2048	0.2858	0.3677	11
F054	0.1327	1	b	No plasmid	No CTX	Ancestral	2048	0.0092	0.0911	11
F054	0.4752	1	b	CTX-M-15 plasmid	No CTX	Ancestral	2048	0.3517	0.4336	11
F104	0.1262	1	b	No plasmid	No CTX	Ancestral	2048	0.0027	0.0846	11
F104	0.4646	1	b	CTX-M-15 plasmid	No CTX	Ancestral	2048	0.3411	0.423	11
EL39	0.124	1	b	No plasmid	No CTX	Ancestral	2048	0.0005	0.0824	11
EL39	0.6696	1	b	CTX-M-15 plasmid	No CTX	Ancestral	2048	0.5461	0.628	11
MG1655	0.121	1	b	No plasmid	No CTX	Ancestral	2048	-0.0025	0.0794	11
MG1655	0.1348	1	b	CTX-M-15 plasmid	No CTX	Ancestral	2048	0.0113	0.0932	11
F022	0.4437	1	b	CTX-M-15 plasmid	No CTX	Ancestral	1024	0.3202	0.4021	10
F022	0.1249	1	c	No plasmid	No CTX	Ancestral	1024	0.0014	0.0833	10
F022	0.4229	1	c	CTX-M-15 plasmid	No CTX	Ancestral	1024	0.2994	0.3813	10
F054	0.137	1	b	No plasmid	No CTX	Ancestral	1024	0.0135	0.0954	10
F054	0.5489	1	b	CTX-M-15 plasmid	No CTX	Ancestral	1024	0.4254	0.5073	10
F104	0.1288	1	b	No plasmid	No CTX	Ancestral	1024	0.0053	0.0872	10
F104	0.4649	1	b	CTX-M-15 plasmid	No CTX	Ancestral	1024	0.3414	0.4233	10
EL39	0.1228	1	b	No plasmid	No CTX	Ancestral	1024	-0.0007	0.0812	10
EL39	0.6591	1	b	CTX-M-15 plasmid	No CTX	Ancestral	1024	0.5356	0.6175	10
MG1655	0.1306	1	b	No plasmid	No CTX	Ancestral	1024	0.0071	0.089	10
MG1655	0.3956	1	b	CTX-M-15 plasmid	No CTX	Ancestral	1024	0.2721	0.354	10
F022	0.4816	1	b	CTX-M-15 plasmid	No CTX	Ancestral	512	0.3581	0.44	9
F022	0.1277	1	c	No plasmid	No CTX	Ancestral	512	0.0042	0.0861	9
F022	0.4317	1	c	CTX-M-15 plasmid	No CTX	Ancestral	512	0.3082	0.3901	9
F054	0.1271	1	b	No plasmid	No CTX	Ancestral	512	0.0036	0.0855	9
F054	0.5596	1	b	CTX-M-15 plasmid	No CTX	Ancestral	512	0.4361	0.518	9
F104	0.1319	1	b	No plasmid	No CTX	Ancestral	512	0.0084	0.0903	9
F104	0.4983	1	b	CTX-M-15 plasmid	No CTX	Ancestral	512	0.3748	0.4567	9
EL39	0.1264	1	b	No plasmid	No CTX	Ancestral	512	0.0029	0.0848	9
EL39	0.6942	1	b	CTX-M-15 plasmid	No CTX	Ancestral	512	0.5707	0.6526	9
MG1655	0.129	1	b	No plasmid	No CTX	Ancestral	512	0.0055	0.0874	9
MG1655	0.5659	1	b	CTX-M-15 plasmid	No CTX	Ancestral	512	0.4424	0.5243	9
F022	0.5183	1	b	CTX-M-15 plasmid	No CTX	Ancestral	256	0.3948	0.4767	8
F022	0.1271	1	c	No plasmid	No CTX	Ancestral	256	0.0036	0.0855	8
F022	0.4462	1	c	CTX-M-15 plasmid	No CTX	Ancestral	256	0.3227	0.4046	8
F054	0.1365	1	b	No plasmid	No CTX	Ancestral	256	0.013	0.0949	8
F054	0.5826	1	b	CTX-M-15 plasmid	No CTX	Ancestral	256	0.4591	0.541	8
F104	0.1319	1	b	No plasmid	No CTX	Ancestral	256	0.0084	0.0903	8
F104	0.5241	1	b	CTX-M-15 plasmid	No CTX	Ancestral	256	0.4006	0.4825	8
EL39	0.1327	1	b	No plasmid	No CTX	Ancestral	256	0.0092	0.0911	8
EL39	0.6679	1	b	CTX-M-15 plasmid	No CTX	Ancestral	256	0.5444	0.6263	8
MG1655	0.1267	1	b	No plasmid	No CTX	Ancestral	256	0.0032	0.0851	8
MG1655	0.5098	1	b	CTX-M-15 plasmid	No CTX	Ancestral	256	0.3863	0.4682	8
F022	0.5228	1	b	CTX-M-15 plasmid	No CTX	Ancestral	128	0.3993	0.4812	7
F022	0.1341	1	c	No plasmid	No CTX	Ancestral	128	0.0106	0.0925	7
F022	0.4748	1	c	CTX-M-15 plasmid	No CTX	Ancestral	128	0.3513	0.4332	7
F054	0.139	1	b	No plasmid	No CTX	Ancestral	128	0.0155	0.0974	7
F054	0.6052	1	b	CTX-M-15 plasmid	No CTX	Ancestral	128	0.4817	0.5636	7
F104	0.1348	1	b	No plasmid	No CTX	Ancestral	128	0.0113	0.0932	7
F104	0.5502	1	b	CTX-M-15 plasmid	No CTX	Ancestral	128	0.4267	0.5086	7
EL39	0.133	1	b	No plasmid	No CTX	Ancestral	128	0.0095	0.0914	7
EL39	0.6973	1	b	CTX-M-15 plasmid	No CTX	Ancestral	128	0.5738	0.6557	7
MG1655	0.1352	1	b	No plasmid	No CTX	Ancestral	128	0.0117	0.0936	7
MG1655	0.5758	1	b	CTX-M-15 plasmid	No CTX	Ancestral	128	0.4523	0.5342	7
F022	0.5443	1	b	CTX-M-15 plasmid	No CTX	Ancestral	64	0.4208	0.5027	6
F022	0.1355	1	c	No plasmid	No CTX	Ancestral	64	0.012	0.0939	6
F022	0.4988	1	c	CTX-M-15 plasmid	No CTX	Ancestral	64	0.3753	0.4572	6
F054	0.15	1	b	No plasmid	No CTX	Ancestral	64	0.0265	0.1084	6
F054	0.5984	1	b	CTX-M-15 plasmid	No CTX	Ancestral	64	0.4749	0.5568	6
F104	0.1355	1	b	No plasmid	No CTX	Ancestral	64	0.012	0.0939	6
F104	0.5451	1	b	CTX-M-15 plasmid	No CTX	Ancestral	64	0.4216	0.5035	6
EL39	0.138	1	b	No plasmid	No CTX	Ancestral	64	0.0145	0.0964	6
EL39	0.6669	1	b	CTX-M-15 plasmid	No CTX	Ancestral	64	0.5434	0.6253	6
MG1655	0.1507	1	b	No plasmid	No CTX	Ancestral	64	0.0272	0.1091	6
MG1655	0.5309	1	b	CTX-M-15 plasmid	No CTX	Ancestral	64	0.4074	0.4893	6
F022	0.6071	1	b	CTX-M-15 plasmid	No CTX	Ancestral	0	0.4836	0.5655	5
F022	0.6346	1	c	No plasmid	No CTX	Ancestral	0	0.5111	0.593	5
F022	0.5223	1	c	CTX-M-15 plasmid	No CTX	Ancestral	0	0.3988	0.4807	5
F054	0.6829	1	b	No plasmid	No CTX	Ancestral	0	0.5594	0.6413	5
F054	0.685	1	b	CTX-M-15 plasmid	No CTX	Ancestral	0	0.5615	0.6434	5
F104	0.6357	1	b	No plasmid	No CTX	Ancestral	0	0.5122	0.5941	5
F104	0.5424	1	b	CTX-M-15 plasmid	No CTX	Ancestral	0	0.4189	0.5008	5
EL39	0.6043	1	b	No plasmid	No CTX	Ancestral	0	0.4808	0.5627	5
EL39	0.7149	1	b	CTX-M-15 plasmid	No CTX	Ancestral	0	0.5914	0.6733	5
MG1655	0.4979	1	b	No plasmid	No CTX	Ancestral	0	0.3744	0.4563	5
MG1655	0.4957	1	b	CTX-M-15 plasmid	No CTX	Ancestral	0	0.3722	0.4541	5
F054	0.1296	1	c	No plasmid	No CTX	Ancestral	4096	-0.0005	0.0814	12
F022	0.3237	1	d	CTX-M-15 plasmid	No CTX	Ancestral	4096	0.1936	0.2755	12
F054	0.1227	1	d	No plasmid	No CTX	Ancestral	4096	-0.0074	0.0745	12
F054	0.1282	1	c	CTX-M-15 plasmid	No CTX	Ancestral	4096	-0.0019	0.08	12
F104	0.1256	1	c	No plasmid	No CTX	Ancestral	4096	-0.0045	0.0774	12
F104	0.1897	1	c	CTX-M-15 plasmid	No CTX	Ancestral	4096	0.0596	0.1415	12
EL39	0.1153	1	c	No plasmid	No CTX	Ancestral	4096	-0.0148	0.0671	12
EL39	0.5034	1	c	CTX-M-15 plasmid	No CTX	Ancestral	4096	0.3733	0.4552	12
MG1655	0.1173	1	c	No plasmid	No CTX	Ancestral	4096	-0.0128	0.0691	12
MG1655	0.123	1	c	CTX-M-15 plasmid	No CTX	Ancestral	4096	-0.0071	0.0748	12
F022	0.1212	1	d	No plasmid	No CTX	Ancestral	4096	-0.0089	0.073	12
F054	0.1246	1	c	No plasmid	No CTX	Ancestral	2048	-0.0055	0.0764	11
F022	0.4881	1	d	CTX-M-15 plasmid	No CTX	Ancestral	2048	0.358	0.4399	11
F054	0.1257	1	d	No plasmid	No CTX	Ancestral	2048	-0.0044	0.0775	11
F054	0.3065	1	c	CTX-M-15 plasmid	No CTX	Ancestral	2048	0.1764	0.2583	11
F104	0.1296	1	c	No plasmid	No CTX	Ancestral	2048	-0.0005	0.0814	11
F104	0.4477	1	c	CTX-M-15 plasmid	No CTX	Ancestral	2048	0.3176	0.3995	11
EL39	0.125	1	c	No plasmid	No CTX	Ancestral	2048	-0.0051	0.0768	11
EL39	0.6643	1	c	CTX-M-15 plasmid	No CTX	Ancestral	2048	0.5342	0.6161	11
MG1655	0.1228	1	c	No plasmid	No CTX	Ancestral	2048	-0.0073	0.0746	11
MG1655	0.2106	1	c	CTX-M-15 plasmid	No CTX	Ancestral	2048	0.0805	0.1624	11
F022	0.1217	1	d	No plasmid	No CTX	Ancestral	2048	-0.0084	0.0735	11
F054	0.1198	1	c	No plasmid	No CTX	Ancestral	1024	-0.0103	0.0716	10
F022	0.496	1	d	CTX-M-15 plasmid	No CTX	Ancestral	1024	0.3659	0.4478	10
F054	0.1199	1	d	No plasmid	No CTX	Ancestral	1024	-0.0102	0.0717	10
F054	0.5268	1	c	CTX-M-15 plasmid	No CTX	Ancestral	1024	0.3967	0.4786	10
F104	0.1283	1	c	No plasmid	No CTX	Ancestral	1024	-0.0018	0.0801	10
F104	0.4733	1	c	CTX-M-15 plasmid	No CTX	Ancestral	1024	0.3432	0.4251	10
EL39	0.1331	1	c	No plasmid	No CTX	Ancestral	1024	0.003	0.0849	10
EL39	0.6617	1	c	CTX-M-15 plasmid	No CTX	Ancestral	1024	0.5316	0.6135	10
MG1655	0.1318	1	c	No plasmid	No CTX	Ancestral	1024	0.0017	0.0836	10
MG1655	0.3478	1	c	CTX-M-15 plasmid	No CTX	Ancestral	1024	0.2177	0.2996	10
F022	0.1232	1	d	No plasmid	No CTX	Ancestral	1024	-0.0069	0.075	10
F054	0.1384	1	c	No plasmid	No CTX	Ancestral	512	0.0083	0.0902	9
F022	0.5132	1	d	CTX-M-15 plasmid	No CTX	Ancestral	512	0.3831	0.465	9
F054	0.1294	1	d	No plasmid	No CTX	Ancestral	512	-0.0007	0.0812	9
F054	0.5788	1	c	CTX-M-15 plasmid	No CTX	Ancestral	512	0.4487	0.5306	9
F104	0.1308	1	c	No plasmid	No CTX	Ancestral	512	0.0007	0.0826	9
F104	0.5326	1	c	CTX-M-15 plasmid	No CTX	Ancestral	512	0.4025	0.4844	9
EL39	0.1335	1	c	No plasmid	No CTX	Ancestral	512	0.0034	0.0853	9
EL39	0.6637	1	c	CTX-M-15 plasmid	No CTX	Ancestral	512	0.5336	0.6155	9
MG1655	0.1297	1	c	No plasmid	No CTX	Ancestral	512	-0.0004	0.0815	9
MG1655	0.499	1	c	CTX-M-15 plasmid	No CTX	Ancestral	512	0.3689	0.4508	9
F022	0.1281	1	d	No plasmid	No CTX	Ancestral	512	-0.002	0.0799	9
F054	0.1398	1	c	No plasmid	No CTX	Ancestral	256	0.0097	0.0916	8
F022	0.54	1	d	CTX-M-15 plasmid	No CTX	Ancestral	256	0.4099	0.4918	8
F054	0.1327	1	d	No plasmid	No CTX	Ancestral	256	0.0026	0.0845	8
F054	0.5829	1	c	CTX-M-15 plasmid	No CTX	Ancestral	256	0.4528	0.5347	8
F104	0.1299	1	c	No plasmid	No CTX	Ancestral	256	-0.0002	0.0817	8
F104	0.5382	1	c	CTX-M-15 plasmid	No CTX	Ancestral	256	0.4081	0.49	8
EL39	0.128	1	c	No plasmid	No CTX	Ancestral	256	-0.0021	0.0798	8
EL39	0.7023	1	c	CTX-M-15 plasmid	No CTX	Ancestral	256	0.5722	0.6541	8
MG1655	0.1298	1	c	No plasmid	No CTX	Ancestral	256	-0.0003	0.0816	8
MG1655	0.5257	1	c	CTX-M-15 plasmid	No CTX	Ancestral	256	0.3956	0.4775	8
F022	0.1286	1	d	No plasmid	No CTX	Ancestral	256	-0.0015	0.0804	8
F054	0.1203	1	c	No plasmid	No CTX	Ancestral	128	-0.0098	0.0721	7
F022	0.5692	1	d	CTX-M-15 plasmid	No CTX	Ancestral	128	0.4391	0.521	7
F054	0.132	1	d	No plasmid	No CTX	Ancestral	128	0.0019	0.0838	7
F054	0.612	1	c	CTX-M-15 plasmid	No CTX	Ancestral	128	0.4819	0.5638	7
F104	0.1309	1	c	No plasmid	No CTX	Ancestral	128	0.0008	0.0827	7
F104	0.5445	1	c	CTX-M-15 plasmid	No CTX	Ancestral	128	0.4144	0.4963	7
EL39	0.1382	1	c	No plasmid	No CTX	Ancestral	128	0.0081	0.09	7
EL39	0.6939	1	c	CTX-M-15 plasmid	No CTX	Ancestral	128	0.5638	0.6457	7
MG1655	0.1313	1	c	No plasmid	No CTX	Ancestral	128	0.0012	0.0831	7
MG1655	0.5188	1	c	CTX-M-15 plasmid	No CTX	Ancestral	128	0.3887	0.4706	7
F022	0.1346	1	d	No plasmid	No CTX	Ancestral	128	0.0045	0.0864	7
F054	0.1401	1	c	No plasmid	No CTX	Ancestral	64	0.01	0.0919	6
F022	0.5464	1	d	CTX-M-15 plasmid	No CTX	Ancestral	64	0.4163	0.4982	6
F054	0.134	1	d	No plasmid	No CTX	Ancestral	64	0.0039	0.0858	6
F054	0.6265	1	c	CTX-M-15 plasmid	No CTX	Ancestral	64	0.4964	0.5783	6
F104	0.13	1	c	No plasmid	No CTX	Ancestral	64	-0.0001	0.0818	6
F104	0.5571	1	c	CTX-M-15 plasmid	No CTX	Ancestral	64	0.427	0.5089	6
EL39	0.1395	1	c	No plasmid	No CTX	Ancestral	64	0.0094	0.0913	6
EL39	0.5843	1	c	CTX-M-15 plasmid	No CTX	Ancestral	64	0.4542	0.5361	6
MG1655	0.1337	1	c	No plasmid	No CTX	Ancestral	64	0.0036	0.0855	6
MG1655	0.5225	1	c	CTX-M-15 plasmid	No CTX	Ancestral	64	0.3924	0.4743	6
F022	0.1386	1	d	No plasmid	No CTX	Ancestral	64	0.0085	0.0904	6
F054	0.5859	1	c	No plasmid	No CTX	Ancestral	0	0.4558	0.5377	5
F022	0.6295	1	d	CTX-M-15 plasmid	No CTX	Ancestral	0	0.4994	0.5813	5
F054	0.6324	1	d	No plasmid	No CTX	Ancestral	0	0.5023	0.5842	5
F054	0.698	1	c	CTX-M-15 plasmid	No CTX	Ancestral	0	0.5679	0.6498	5
F104	0.6029	1	c	No plasmid	No CTX	Ancestral	0	0.4728	0.5547	5
F104	0.5788	1	c	CTX-M-15 plasmid	No CTX	Ancestral	0	0.4487	0.5306	5
EL39	0.679	1	c	No plasmid	No CTX	Ancestral	0	0.5489	0.6308	5
EL39	0.6227	1	c	CTX-M-15 plasmid	No CTX	Ancestral	0	0.4926	0.5745	5
MG1655	0.5738	1	c	No plasmid	No CTX	Ancestral	0	0.4437	0.5256	5
MG1655	0.5233	1	c	CTX-M-15 plasmid	No CTX	Ancestral	0	0.3932	0.4751	5
F022	0.6164	1	d	No plasmid	No CTX	Ancestral	0	0.4863	0.5682	5
F054	0.1182	1	d	CTX-M-15 plasmid	No CTX	Ancestral	4096	-0.0053	0.0766	12
F054	0.112	1	e	No plasmid	No CTX	Ancestral	4096	-0.0115	0.0704	12
F054	0.137	1	e	CTX-M-15 plasmid	No CTX	Ancestral	4096	0.0135	0.0954	12
F104	0.1145	1	d	No plasmid	No CTX	Ancestral	4096	-0.009	0.0729	12
F104	0.2915	1	d	CTX-M-15 plasmid	No CTX	Ancestral	4096	0.168	0.2499	12
EL39	0.1141	1	d	No plasmid	No CTX	Ancestral	4096	-0.0094	0.0725	12
EL39	0.5312	1	d	CTX-M-15 plasmid	No CTX	Ancestral	4096	0.4077	0.4896	12
MG1655	0.113	1	d	No plasmid	No CTX	Ancestral	4096	-0.0105	0.0714	12
MG1655	0.1155	1	d	CTX-M-15 plasmid	No CTX	Ancestral	4096	-0.008	0.0739	12
F022	0.1142	1	e	No plasmid	No CTX	Ancestral	4096	-0.0093	0.0726	12
F022	0.4157	1	e	CTX-M-15 plasmid	No CTX	Ancestral	4096	0.2922	0.3741	12
F054	0.1651	1	d	CTX-M-15 plasmid	No CTX	Ancestral	2048	0.0416	0.1235	11
F054	0.1205	1	e	No plasmid	No CTX	Ancestral	2048	-0.003	0.0789	11
F054	0.4394	1	e	CTX-M-15 plasmid	No CTX	Ancestral	2048	0.3159	0.3978	11
F104	0.1165	1	d	No plasmid	No CTX	Ancestral	2048	-0.007	0.0749	11
F104	0.4424	1	d	CTX-M-15 plasmid	No CTX	Ancestral	2048	0.3189	0.4008	11
EL39	0.1241	1	d	No plasmid	No CTX	Ancestral	2048	0.0006	0.0825	11
EL39	0.6903	1	d	CTX-M-15 plasmid	No CTX	Ancestral	2048	0.5668	0.6487	11
MG1655	0.1194	1	d	No plasmid	No CTX	Ancestral	2048	-0.0041	0.0778	11
MG1655	0.3384	1	d	CTX-M-15 plasmid	No CTX	Ancestral	2048	0.2149	0.2968	11
F022	0.1203	1	e	No plasmid	No CTX	Ancestral	2048	-0.0032	0.0787	11
F022	0.5083	1	e	CTX-M-15 plasmid	No CTX	Ancestral	2048	0.3848	0.4667	11
F054	0.4451	1	d	CTX-M-15 plasmid	No CTX	Ancestral	1024	0.3216	0.4035	10
F054	0.1165	1	e	No plasmid	No CTX	Ancestral	1024	-0.007	0.0749	10
F054	0.5435	1	e	CTX-M-15 plasmid	No CTX	Ancestral	1024	0.42	0.5019	10
F104	0.1215	1	d	No plasmid	No CTX	Ancestral	1024	-0.002	0.0799	10
F104	0.4697	1	d	CTX-M-15 plasmid	No CTX	Ancestral	1024	0.3462	0.4281	10
EL39	0.1228	1	d	No plasmid	No CTX	Ancestral	1024	-0.0007	0.0812	10
EL39	0.7091	1	d	CTX-M-15 plasmid	No CTX	Ancestral	1024	0.5856	0.6675	10
MG1655	0.1203	1	d	No plasmid	No CTX	Ancestral	1024	-0.0032	0.0787	10
MG1655	0.4098	1	d	CTX-M-15 plasmid	No CTX	Ancestral	1024	0.2863	0.3682	10
F022	0.1145	1	e	No plasmid	No CTX	Ancestral	1024	-0.009	0.0729	10
F022	0.5101	1	e	CTX-M-15 plasmid	No CTX	Ancestral	1024	0.3866	0.4685	10
F054	0.5575	1	d	CTX-M-15 plasmid	No CTX	Ancestral	512	0.434	0.5159	9
F054	0.1237	1	e	No plasmid	No CTX	Ancestral	512	0.0002	0.0821	9
F054	0.5455	1	e	CTX-M-15 plasmid	No CTX	Ancestral	512	0.422	0.5039	9
F104	0.1233	1	d	No plasmid	No CTX	Ancestral	512	-0.0002	0.0817	9
F104	0.5219	1	d	CTX-M-15 plasmid	No CTX	Ancestral	512	0.3984	0.4803	9
EL39	0.1201	1	d	No plasmid	No CTX	Ancestral	512	-0.0034	0.0785	9
EL39	0.7229	1	d	CTX-M-15 plasmid	No CTX	Ancestral	512	0.5994	0.6813	9
MG1655	0.1244	1	d	No plasmid	No CTX	Ancestral	512	0.0009	0.0828	9
MG1655	0.4738	1	d	CTX-M-15 plasmid	No CTX	Ancestral	512	0.3503	0.4322	9
F022	0.1193	1	e	No plasmid	No CTX	Ancestral	512	-0.0042	0.0777	9
F022	0.5348	1	e	CTX-M-15 plasmid	No CTX	Ancestral	512	0.4113	0.4932	9
F054	0.583	1	d	CTX-M-15 plasmid	No CTX	Ancestral	256	0.4595	0.5414	8
F054	0.1282	1	e	No plasmid	No CTX	Ancestral	256	0.0047	0.0866	8
F054	0.5677	1	e	CTX-M-15 plasmid	No CTX	Ancestral	256	0.4442	0.5261	8
F104	0.1243	1	d	No plasmid	No CTX	Ancestral	256	0.0008	0.0827	8
F104	0.5161	1	d	CTX-M-15 plasmid	No CTX	Ancestral	256	0.3926	0.4745	8
EL39	0.1241	1	d	No plasmid	No CTX	Ancestral	256	0.0006	0.0825	8
EL39	0.681	1	d	CTX-M-15 plasmid	No CTX	Ancestral	256	0.5575	0.6394	8
MG1655	0.1241	1	d	No plasmid	No CTX	Ancestral	256	0.0006	0.0825	8
MG1655	0.5716	1	d	CTX-M-15 plasmid	No CTX	Ancestral	256	0.4481	0.53	8
F022	0.1319	1	e	No plasmid	No CTX	Ancestral	256	0.0084	0.0903	8
F022	0.5256	1	e	CTX-M-15 plasmid	No CTX	Ancestral	256	0.4021	0.484	8
F054	0.5924	1	d	CTX-M-15 plasmid	No CTX	Ancestral	128	0.4689	0.5508	7
F054	0.1246	1	e	No plasmid	No CTX	Ancestral	128	0.0011	0.083	7
F054	0.5843	1	e	CTX-M-15 plasmid	No CTX	Ancestral	128	0.4608	0.5427	7
F104	0.1263	1	d	No plasmid	No CTX	Ancestral	128	0.0028	0.0847	7
F104	0.5222	1	d	CTX-M-15 plasmid	No CTX	Ancestral	128	0.3987	0.4806	7
EL39	0.1325	1	d	No plasmid	No CTX	Ancestral	128	0.009	0.0909	7
EL39	0.6828	1	d	CTX-M-15 plasmid	No CTX	Ancestral	128	0.5593	0.6412	7
MG1655	0.1267	1	d	No plasmid	No CTX	Ancestral	128	0.0032	0.0851	7
MG1655	0.6115	1	d	CTX-M-15 plasmid	No CTX	Ancestral	128	0.488	0.5699	7
F022	0.122	1	e	No plasmid	No CTX	Ancestral	128	-0.0015	0.0804	7
F022	0.5297	1	e	CTX-M-15 plasmid	No CTX	Ancestral	128	0.4062	0.4881	7
F054	0.5891	1	d	CTX-M-15 plasmid	No CTX	Ancestral	64	0.4656	0.5475	6
F054	0.1273	1	e	No plasmid	No CTX	Ancestral	64	0.0038	0.0857	6
F054	0.6	1	e	CTX-M-15 plasmid	No CTX	Ancestral	64	0.4765	0.5584	6
F104	0.1293	1	d	No plasmid	No CTX	Ancestral	64	0.0058	0.0877	6
F104	0.5192	1	d	CTX-M-15 plasmid	No CTX	Ancestral	64	0.3957	0.4776	6
EL39	0.1297	1	d	No plasmid	No CTX	Ancestral	64	0.0062	0.0881	6
EL39	0.6559	1	d	CTX-M-15 plasmid	No CTX	Ancestral	64	0.5324	0.6143	6
MG1655	0.1314	1	d	No plasmid	No CTX	Ancestral	64	0.0079	0.0898	6
MG1655	0.4744	1	d	CTX-M-15 plasmid	No CTX	Ancestral	64	0.3509	0.4328	6
F022	0.1289	1	e	No plasmid	No CTX	Ancestral	64	0.0054	0.0873	6
F022	0.5228	1	e	CTX-M-15 plasmid	No CTX	Ancestral	64	0.3993	0.4812	6
F054	0.6383	1	d	CTX-M-15 plasmid	No CTX	Ancestral	0	0.5148	0.5967	5
F054	0.6331	1	e	No plasmid	No CTX	Ancestral	0	0.5096	0.5915	5
F054	0.6747	1	e	CTX-M-15 plasmid	No CTX	Ancestral	0	0.5512	0.6331	5
F104	0.5643	1	d	No plasmid	No CTX	Ancestral	0	0.4408	0.5227	5
F104	0.5513	1	d	CTX-M-15 plasmid	No CTX	Ancestral	0	0.4278	0.5097	5
EL39	0.6632	1	d	No plasmid	No CTX	Ancestral	0	0.5397	0.6216	5
EL39	0.6327	1	d	CTX-M-15 plasmid	No CTX	Ancestral	0	0.5092	0.5911	5
MG1655	0.4923	1	d	No plasmid	No CTX	Ancestral	0	0.3688	0.4507	5
MG1655	0.4812	1	d	CTX-M-15 plasmid	No CTX	Ancestral	0	0.3577	0.4396	5
F022	0.6041	1	e	No plasmid	No CTX	Ancestral	0	0.4806	0.5625	5
F022	0.5873	1	e	CTX-M-15 plasmid	No CTX	Ancestral	0	0.4638	0.5457	5
F104	0.1159	1	e	No plasmid	No CTX	Ancestral	4096	-0.0113	0.0706	12
MG1655	0.1226	1	e	CTX-M-15 plasmid	No CTX	Ancestral	4096	-0.0046	0.0773	12
EL39	0.5784	1	e	CTX-M-15 plasmid	No CTX	Ancestral	4096	0.4512	0.5331	12
EL39	0.1183	1	e	No plasmid	No CTX	Ancestral	4096	-0.0089	0.073	12
MG1655	0.1154	1	e	No plasmid	No CTX	Ancestral	4096	-0.0118	0.0701	12
F104	0.1189	1	e	CTX-M-15 plasmid	No CTX	Ancestral	4096	-0.0083	0.0736	12
F104	0.1224	1	e	No plasmid	No CTX	Ancestral	2048	-0.0048	0.0771	11
EL39	0.6812	1	e	CTX-M-15 plasmid	No CTX	Ancestral	2048	0.554	0.6359	11
MG1655	0.1236	1	e	CTX-M-15 plasmid	No CTX	Ancestral	2048	-0.0036	0.0783	11
EL39	0.1271	1	e	No plasmid	No CTX	Ancestral	2048	-0.0001	0.0818	11
MG1655	0.1172	1	e	No plasmid	No CTX	Ancestral	2048	-0.01	0.0719	11
F104	0.1544	1	e	CTX-M-15 plasmid	No CTX	Ancestral	2048	0.0272	0.1091	11
F104	0.1266	1	e	No plasmid	No CTX	Ancestral	1024	-0.0006	0.0813	10
EL39	0.669	1	e	CTX-M-15 plasmid	No CTX	Ancestral	1024	0.5418	0.6237	10
MG1655	0.1255	1	e	CTX-M-15 plasmid	No CTX	Ancestral	1024	-0.0017	0.0802	10
EL39	0.1361	1	e	No plasmid	No CTX	Ancestral	1024	0.0089	0.0908	10
MG1655	0.122	1	e	No plasmid	No CTX	Ancestral	1024	-0.0052	0.0767	10
F104	0.3607	1	e	CTX-M-15 plasmid	No CTX	Ancestral	1024	0.2335	0.3154	10
F104	0.1458	1	e	No plasmid	No CTX	Ancestral	512	0.0186	0.1005	9
EL39	0.688	1	e	CTX-M-15 plasmid	No CTX	Ancestral	512	0.5608	0.6427	9
MG1655	0.4192	1	e	CTX-M-15 plasmid	No CTX	Ancestral	512	0.292	0.3739	9
EL39	0.1296	1	e	No plasmid	No CTX	Ancestral	512	0.0024	0.0843	9
MG1655	0.1208	1	e	No plasmid	No CTX	Ancestral	512	-0.0064	0.0755	9
F104	0.4083	1	e	CTX-M-15 plasmid	No CTX	Ancestral	512	0.2811	0.363	9
F104	0.198	1	e	No plasmid	No CTX	Ancestral	256	0.0708	0.1527	8
EL39	0.6787	1	e	CTX-M-15 plasmid	No CTX	Ancestral	256	0.5515	0.6334	8
MG1655	0.4902	1	e	CTX-M-15 plasmid	No CTX	Ancestral	256	0.363	0.4449	8
EL39	0.142	1	e	No plasmid	No CTX	Ancestral	256	0.0148	0.0967	8
MG1655	0.1218	1	e	No plasmid	No CTX	Ancestral	256	-0.0054	0.0765	8
F104	0.4697	1	e	CTX-M-15 plasmid	No CTX	Ancestral	256	0.3425	0.4244	8
F104	0.142	1	e	No plasmid	No CTX	Ancestral	128	0.0148	0.0967	7
EL39	0.6712	1	e	CTX-M-15 plasmid	No CTX	Ancestral	128	0.544	0.6259	7
MG1655	0.5464	1	e	CTX-M-15 plasmid	No CTX	Ancestral	128	0.4192	0.5011	7
EL39	0.136	1	e	No plasmid	No CTX	Ancestral	128	0.0088	0.0907	7
MG1655	0.1303	1	e	No plasmid	No CTX	Ancestral	128	0.0031	0.085	7
F104	0.5334	1	e	CTX-M-15 plasmid	No CTX	Ancestral	128	0.4062	0.4881	7
F104	0.1409	1	e	No plasmid	No CTX	Ancestral	64	0.0137	0.0956	6
EL39	0.6833	1	e	CTX-M-15 plasmid	No CTX	Ancestral	64	0.5561	0.638	6
MG1655	0.5113	1	e	CTX-M-15 plasmid	No CTX	Ancestral	64	0.3841	0.466	6
EL39	0.1454	1	e	No plasmid	No CTX	Ancestral	64	0.0182	0.1001	6
MG1655	0.1345	1	e	No plasmid	No CTX	Ancestral	64	0.0073	0.0892	6
F104	0.5533	1	e	CTX-M-15 plasmid	No CTX	Ancestral	64	0.4261	0.508	6
F104	0.6718	1	e	No plasmid	No CTX	Ancestral	0	0.5446	0.6265	5
EL39	0.7045	1	e	CTX-M-15 plasmid	No CTX	Ancestral	0	0.5773	0.6592	5
MG1655	0.4745	1	e	CTX-M-15 plasmid	No CTX	Ancestral	0	0.3473	0.4292	5
EL39	0.7072	1	e	No plasmid	No CTX	Ancestral	0	0.58	0.6619	5
MG1655	0.502	1	e	No plasmid	No CTX	Ancestral	0	0.3748	0.4567	5
F104	0.5996	1	e	CTX-M-15 plasmid	No CTX	Ancestral	0	0.4724	0.5543	5
MG1655	0.2047	2	e	CTX-M-15 plasmid	No CTX	Ancestral	4096	-0.0467	0.0352	12
MG1655	0.2521	2	d	CTX-M-15 plasmid	No CTX	Ancestral	4096	0.0007	0.0826	12
F104	0.2538	2	e	No plasmid	No CTX	Ancestral	4096	0.0024	0.0843	12
F054	0.2208	2	e	CTX-M-15 plasmid	No CTX	Ancestral	4096	-0.0306	0.0513	12
MG1655	0.2189	2	e	No plasmid	No CTX	Ancestral	4096	-0.0325	0.0494	12
F054	0.2295	2	e	No plasmid	No CTX	Ancestral	4096	-0.0219	0.06	12
EL39	0.6209	2	e	CTX-M-15 plasmid	No CTX	Ancestral	4096	0.3695	0.4514	12
F022	0.2395	2	e	CTX-M-15 plasmid	No CTX	Ancestral	4096	-0.0119	0.07	12
EL39	0.2199	2	e	No plasmid	No CTX	Ancestral	4096	-0.0315	0.0504	12
F022	0.2277	2	e	No plasmid	No CTX	Ancestral	4096	-0.0237	0.0582	12
F104	0.2314	2	e	CTX-M-15 plasmid	No CTX	Ancestral	4096	-0.02	0.0619	12
MG1655	0.2225	2	e	CTX-M-15 plasmid	No CTX	Ancestral	2048	-0.0289	0.053	11
MG1655	0.2304	2	d	CTX-M-15 plasmid	No CTX	Ancestral	2048	-0.021	0.0609	11
F104	0.2345	2	e	No plasmid	No CTX	Ancestral	2048	-0.0169	0.065	11
F054	0.2074	2	e	CTX-M-15 plasmid	No CTX	Ancestral	2048	-0.044	0.0379	11
MG1655	0.1981	2	e	No plasmid	No CTX	Ancestral	2048	-0.0533	0.0286	11
F054	0.2185	2	e	No plasmid	No CTX	Ancestral	2048	-0.0329	0.049	11
EL39	0.8236	2	e	CTX-M-15 plasmid	No CTX	Ancestral	2048	0.5722	0.6541	11
F022	0.5586	2	e	CTX-M-15 plasmid	No CTX	Ancestral	2048	0.3072	0.3891	11
EL39	0.2387	2	e	No plasmid	No CTX	Ancestral	2048	-0.0127	0.0692	11
F022	0.2277	2	e	No plasmid	No CTX	Ancestral	2048	-0.0237	0.0582	11
F104	0.4102	2	e	CTX-M-15 plasmid	No CTX	Ancestral	2048	0.1588	0.2407	11
MG1655	0.2232	2	e	CTX-M-15 plasmid	No CTX	Ancestral	1024	-0.0282	0.0537	10
MG1655	0.225	2	d	CTX-M-15 plasmid	No CTX	Ancestral	1024	-0.0264	0.0555	10
F104	0.2097	2	e	No plasmid	No CTX	Ancestral	1024	-0.0417	0.0402	10
F054	0.6853	2	e	CTX-M-15 plasmid	No CTX	Ancestral	1024	0.4339	0.5158	10
MG1655	0.2026	2	e	No plasmid	No CTX	Ancestral	1024	-0.0488	0.0331	10
F054	0.2187	2	e	No plasmid	No CTX	Ancestral	1024	-0.0327	0.0492	10
EL39	0.7915	2	e	CTX-M-15 plasmid	No CTX	Ancestral	1024	0.5401	0.622	10
F022	0.6505	2	e	CTX-M-15 plasmid	No CTX	Ancestral	1024	0.3991	0.481	10
EL39	0.2433	2	e	No plasmid	No CTX	Ancestral	1024	-0.0081	0.0738	10
F022	0.2354	2	e	No plasmid	No CTX	Ancestral	1024	-0.016	0.0659	10
F104	0.5586	2	e	CTX-M-15 plasmid	No CTX	Ancestral	1024	0.3072	0.3891	10
MG1655	0.5507	2	e	CTX-M-15 plasmid	No CTX	Ancestral	512	0.2993	0.3812	9
MG1655	0.5928	2	d	CTX-M-15 plasmid	No CTX	Ancestral	512	0.3414	0.4233	9
F104	0.2193	2	e	No plasmid	No CTX	Ancestral	512	-0.0321	0.0498	9
F054	0.7453	2	e	CTX-M-15 plasmid	No CTX	Ancestral	512	0.4939	0.5758	9
MG1655	0.203	2	e	No plasmid	No CTX	Ancestral	512	-0.0484	0.0335	9
F054	0.2265	2	e	No plasmid	No CTX	Ancestral	512	-0.0249	0.057	9
EL39	0.8039	2	e	CTX-M-15 plasmid	No CTX	Ancestral	512	0.5525	0.6344	9
F022	0.7354	2	e	CTX-M-15 plasmid	No CTX	Ancestral	512	0.484	0.5659	9
EL39	0.2277	2	e	No plasmid	No CTX	Ancestral	512	-0.0237	0.0582	9
F022	0.2225	2	e	No plasmid	No CTX	Ancestral	512	-0.0289	0.053	9
F104	0.5285	2	e	CTX-M-15 plasmid	No CTX	Ancestral	512	0.2771	0.359	9
MG1655	0.6005	2	e	CTX-M-15 plasmid	No CTX	Ancestral	256	0.3491	0.431	8
MG1655	0.6193	2	d	CTX-M-15 plasmid	No CTX	Ancestral	256	0.3679	0.4498	8
F104	0.2328	2	e	No plasmid	No CTX	Ancestral	256	-0.0186	0.0633	8
F054	0.7384	2	e	CTX-M-15 plasmid	No CTX	Ancestral	256	0.487	0.5689	8
MG1655	0.2038	2	e	No plasmid	No CTX	Ancestral	256	-0.0476	0.0343	8
F054	0.2393	2	e	No plasmid	No CTX	Ancestral	256	-0.0121	0.0698	8
EL39	0.8237	2	e	CTX-M-15 plasmid	No CTX	Ancestral	256	0.5723	0.6542	8
F022	0.7589	2	e	CTX-M-15 plasmid	No CTX	Ancestral	256	0.5075	0.5894	8
EL39	0.2358	2	e	No plasmid	No CTX	Ancestral	256	-0.0156	0.0663	8
F022	0.2284	2	e	No plasmid	No CTX	Ancestral	256	-0.023	0.0589	8
F104	0.5912	2	e	CTX-M-15 plasmid	No CTX	Ancestral	256	0.3398	0.4217	8
MG1655	0.6407	2	e	CTX-M-15 plasmid	No CTX	Ancestral	128	0.3893	0.4712	7
MG1655	0.6578	2	d	CTX-M-15 plasmid	No CTX	Ancestral	128	0.4064	0.4883	7
F104	0.2272	2	e	No plasmid	No CTX	Ancestral	128	-0.0242	0.0577	7
F054	0.7787	2	e	CTX-M-15 plasmid	No CTX	Ancestral	128	0.5273	0.6092	7
MG1655	0.2184	2	e	No plasmid	No CTX	Ancestral	128	-0.033	0.0489	7
F054	0.2322	2	e	No plasmid	No CTX	Ancestral	128	-0.0192	0.0627	7
EL39	0.811	2	e	CTX-M-15 plasmid	No CTX	Ancestral	128	0.5596	0.6415	7
F022	0.7348	2	e	CTX-M-15 plasmid	No CTX	Ancestral	128	0.4834	0.5653	7
EL39	0.2207	2	e	No plasmid	No CTX	Ancestral	128	-0.0307	0.0512	7
F022	0.2353	2	e	No plasmid	No CTX	Ancestral	128	-0.0161	0.0658	7
F104	0.6859	2	e	CTX-M-15 plasmid	No CTX	Ancestral	128	0.4345	0.5164	7
MG1655	0.6258	2	e	CTX-M-15 plasmid	No CTX	Ancestral	64	0.3744	0.4563	6
MG1655	0.5872	2	d	CTX-M-15 plasmid	No CTX	Ancestral	64	0.3358	0.4177	6
F104	0.2414	2	e	No plasmid	No CTX	Ancestral	64	-0.01	0.0719	6
F054	0.7398	2	e	CTX-M-15 plasmid	No CTX	Ancestral	64	0.4884	0.5703	6
MG1655	0.2106	2	e	No plasmid	No CTX	Ancestral	64	-0.0408	0.0411	6
F054	0.2286	2	e	No plasmid	No CTX	Ancestral	64	-0.0228	0.0591	6
EL39	0.8022	2	e	CTX-M-15 plasmid	No CTX	Ancestral	64	0.5508	0.6327	6
F022	0.7464	2	e	CTX-M-15 plasmid	No CTX	Ancestral	64	0.495	0.5769	6
EL39	0.2166	2	e	No plasmid	No CTX	Ancestral	64	-0.0348	0.0471	6
F022	0.2176	2	e	No plasmid	No CTX	Ancestral	64	-0.0338	0.0481	6
F104	0.698	2	e	CTX-M-15 plasmid	No CTX	Ancestral	64	0.4466	0.5285	6
MG1655	0.6193	2	e	CTX-M-15 plasmid	No CTX	Ancestral	0	0.3679	0.4498	5
MG1655	0.6543	2	d	CTX-M-15 plasmid	No CTX	Ancestral	0	0.4029	0.4848	5
F104	0.8058	2	e	No plasmid	No CTX	Ancestral	0	0.5544	0.6363	5
F054	0.8372	2	e	CTX-M-15 plasmid	No CTX	Ancestral	0	0.5858	0.6677	5
MG1655	0.694	2	e	No plasmid	No CTX	Ancestral	0	0.4426	0.5245	5
F054	0.7943	2	e	No plasmid	No CTX	Ancestral	0	0.5429	0.6248	5
EL39	0.8138	2	e	CTX-M-15 plasmid	No CTX	Ancestral	0	0.5624	0.6443	5
F022	0.8402	2	e	CTX-M-15 plasmid	No CTX	Ancestral	0	0.5888	0.6707	5
EL39	0.8101	2	e	No plasmid	No CTX	Ancestral	0	0.5587	0.6406	5
F022	0.8016	2	e	No plasmid	No CTX	Ancestral	0	0.5502	0.6321	5
F104	0.7279	2	e	CTX-M-15 plasmid	No CTX	Ancestral	0	0.4765	0.5584	5
MG1655	0.1174	2	d	No plasmid	No CTX	Ancestral	4096	-0.0168	0.0651	12
MG1655	0.1236	2	c	No plasmid	No CTX	Ancestral	4096	-0.0106	0.0713	12
F054	0.1217	2	d	CTX-M-15 plasmid	No CTX	Ancestral	4096	-0.0125	0.0694	12
F054	0.1217	2	d	No plasmid	No CTX	Ancestral	4096	-0.0125	0.0694	12
EL39	0.2974	2	d	CTX-M-15 plasmid	No CTX	Ancestral	4096	0.1632	0.2451	12
F022	0.2949	2	d	CTX-M-15 plasmid	No CTX	Ancestral	4096	0.1607	0.2426	12
EL39	0.1221	2	d	No plasmid	No CTX	Ancestral	4096	-0.0121	0.0698	12
F022	0.1206	2	d	No plasmid	No CTX	Ancestral	4096	-0.0136	0.0683	12
F104	0.1237	2	d	CTX-M-15 plasmid	No CTX	Ancestral	4096	-0.0105	0.0714	12
MG1655	0.1283	2	c	CTX-M-15 plasmid	No CTX	Ancestral	4096	-0.0059	0.076	12
F104	0.1264	2	d	No plasmid	No CTX	Ancestral	4096	-0.0078	0.0741	12
MG1655	0.121	2	d	No plasmid	No CTX	Ancestral	2048	-0.0132	0.0687	11
MG1655	0.1218	2	c	No plasmid	No CTX	Ancestral	2048	-0.0124	0.0695	11
F054	0.1257	2	d	CTX-M-15 plasmid	No CTX	Ancestral	2048	-0.0085	0.0734	11
F054	0.1283	2	d	No plasmid	No CTX	Ancestral	2048	-0.0059	0.076	11
EL39	0.6864	2	d	CTX-M-15 plasmid	No CTX	Ancestral	2048	0.5522	0.6341	11
F022	0.508	2	d	CTX-M-15 plasmid	No CTX	Ancestral	2048	0.3738	0.4557	11
EL39	0.1278	2	d	No plasmid	No CTX	Ancestral	2048	-0.0064	0.0755	11
F022	0.1238	2	d	No plasmid	No CTX	Ancestral	2048	-0.0104	0.0715	11
F104	0.4101	2	d	CTX-M-15 plasmid	No CTX	Ancestral	2048	0.2759	0.3578	11
MG1655	0.1318	2	c	CTX-M-15 plasmid	No CTX	Ancestral	2048	-0.0024	0.0795	11
F104	0.1231	2	d	No plasmid	No CTX	Ancestral	2048	-0.0111	0.0708	11
MG1655	0.1209	2	d	No plasmid	No CTX	Ancestral	1024	-0.0133	0.0686	10
MG1655	0.1427	2	c	No plasmid	No CTX	Ancestral	1024	0.0085	0.0904	10
F054	0.4927	2	d	CTX-M-15 plasmid	No CTX	Ancestral	1024	0.3585	0.4404	10
F054	0.1294	2	d	No plasmid	No CTX	Ancestral	1024	-0.0048	0.0771	10
EL39	0.6825	2	d	CTX-M-15 plasmid	No CTX	Ancestral	1024	0.5483	0.6302	10
F022	0.5444	2	d	CTX-M-15 plasmid	No CTX	Ancestral	1024	0.4102	0.4921	10
EL39	0.1313	2	d	No plasmid	No CTX	Ancestral	1024	-0.0029	0.079	10
F022	0.1141	2	d	No plasmid	No CTX	Ancestral	1024	-0.0201	0.0618	10
F104	0.5129	2	d	CTX-M-15 plasmid	No CTX	Ancestral	1024	0.3787	0.4606	10
MG1655	0.381	2	c	CTX-M-15 plasmid	No CTX	Ancestral	1024	0.2468	0.3287	10
F104	0.1242	2	d	No plasmid	No CTX	Ancestral	1024	-0.01	0.0719	10
MG1655	0.1238	2	d	No plasmid	No CTX	Ancestral	512	-0.0104	0.0715	9
MG1655	0.1305	2	c	No plasmid	No CTX	Ancestral	512	-0.0037	0.0782	9
F054	0.5922	2	d	CTX-M-15 plasmid	No CTX	Ancestral	512	0.458	0.5399	9
F054	0.1324	2	d	No plasmid	No CTX	Ancestral	512	-0.0018	0.0801	9
EL39	0.6808	2	d	CTX-M-15 plasmid	No CTX	Ancestral	512	0.5466	0.6285	9
F022	0.55	2	d	CTX-M-15 plasmid	No CTX	Ancestral	512	0.4158	0.4977	9
EL39	0.1317	2	d	No plasmid	No CTX	Ancestral	512	-0.0025	0.0794	9
F022	0.1316	2	d	No plasmid	No CTX	Ancestral	512	-0.0026	0.0793	9
F104	0.5464	2	d	CTX-M-15 plasmid	No CTX	Ancestral	512	0.4122	0.4941	9
MG1655	0.5226	2	c	CTX-M-15 plasmid	No CTX	Ancestral	512	0.3884	0.4703	9
F104	0.1257	2	d	No plasmid	No CTX	Ancestral	512	-0.0085	0.0734	9
MG1655	0.1247	2	d	No plasmid	No CTX	Ancestral	256	-0.0095	0.0724	8
MG1655	0.1238	2	c	No plasmid	No CTX	Ancestral	256	-0.0104	0.0715	8
F054	0.6043	2	d	CTX-M-15 plasmid	No CTX	Ancestral	256	0.4701	0.552	8
F054	0.1339	2	d	No plasmid	No CTX	Ancestral	256	-0.0003	0.0816	8
EL39	0.6762	2	d	CTX-M-15 plasmid	No CTX	Ancestral	256	0.542	0.6239	8
F022	0.5502	2	d	CTX-M-15 plasmid	No CTX	Ancestral	256	0.416	0.4979	8
EL39	0.1067	2	d	No plasmid	No CTX	Ancestral	256	-0.0275	0.0544	8
F022	0.1239	2	d	No plasmid	No CTX	Ancestral	256	-0.0103	0.0716	8
F104	0.5471	2	d	CTX-M-15 plasmid	No CTX	Ancestral	256	0.4129	0.4948	8
MG1655	0.554	2	c	CTX-M-15 plasmid	No CTX	Ancestral	256	0.4198	0.5017	8
F104	0.1337	2	d	No plasmid	No CTX	Ancestral	256	-0.0005	0.0814	8
MG1655	0.1261	2	d	No plasmid	No CTX	Ancestral	128	-0.0081	0.0738	7
MG1655	0.1308	2	c	No plasmid	No CTX	Ancestral	128	-0.0034	0.0785	7
F054	0.6212	2	d	CTX-M-15 plasmid	No CTX	Ancestral	128	0.487	0.5689	7
F054	0.1342	2	d	No plasmid	No CTX	Ancestral	128	0	0.0819	7
EL39	0.6722	2	d	CTX-M-15 plasmid	No CTX	Ancestral	128	0.538	0.6199	7
F022	0.5661	2	d	CTX-M-15 plasmid	No CTX	Ancestral	128	0.4319	0.5138	7
EL39	0.137	2	d	No plasmid	No CTX	Ancestral	128	0.0028	0.0847	7
F022	0.1283	2	d	No plasmid	No CTX	Ancestral	128	-0.0059	0.076	7
F104	0.5743	2	d	CTX-M-15 plasmid	No CTX	Ancestral	128	0.4401	0.522	7
MG1655	0.5459	2	c	CTX-M-15 plasmid	No CTX	Ancestral	128	0.4117	0.4936	7
F104	0.133	2	d	No plasmid	No CTX	Ancestral	128	-0.0012	0.0807	7
MG1655	0.1306	2	d	No plasmid	No CTX	Ancestral	64	-0.0036	0.0783	6
MG1655	0.1381	2	c	No plasmid	No CTX	Ancestral	64	0.0039	0.0858	6
F054	0.6256	2	d	CTX-M-15 plasmid	No CTX	Ancestral	64	0.4914	0.5733	6
F054	0.1392	2	d	No plasmid	No CTX	Ancestral	64	0.005	0.0869	6
EL39	0.6581	2	d	CTX-M-15 plasmid	No CTX	Ancestral	64	0.5239	0.6058	6
F022	0.5657	2	d	CTX-M-15 plasmid	No CTX	Ancestral	64	0.4315	0.5134	6
EL39	0.1421	2	d	No plasmid	No CTX	Ancestral	64	0.0079	0.0898	6
F022	0.1403	2	d	No plasmid	No CTX	Ancestral	64	0.0061	0.088	6
F104	0.5378	2	d	CTX-M-15 plasmid	No CTX	Ancestral	64	0.4036	0.4855	6
MG1655	0.5348	2	c	CTX-M-15 plasmid	No CTX	Ancestral	64	0.4006	0.4825	6
F104	0.1368	2	d	No plasmid	No CTX	Ancestral	64	0.0026	0.0845	6
MG1655	0.5871	2	d	No plasmid	No CTX	Ancestral	0	0.4529	0.5348	5
MG1655	0.4776	2	c	No plasmid	No CTX	Ancestral	0	0.3434	0.4253	5
F054	0.667	2	d	CTX-M-15 plasmid	No CTX	Ancestral	0	0.5328	0.6147	5
F054	0.6033	2	d	No plasmid	No CTX	Ancestral	0	0.4691	0.551	5
EL39	0.5775	2	d	CTX-M-15 plasmid	No CTX	Ancestral	0	0.4433	0.5252	5
F022	0.6155	2	d	CTX-M-15 plasmid	No CTX	Ancestral	0	0.4813	0.5632	5
EL39	0.5718	2	d	No plasmid	No CTX	Ancestral	0	0.4376	0.5195	5
F022	0.642	2	d	No plasmid	No CTX	Ancestral	0	0.5078	0.5897	5
F104	0.5789	2	d	CTX-M-15 plasmid	No CTX	Ancestral	0	0.4447	0.5266	5
MG1655	0.5308	2	c	CTX-M-15 plasmid	No CTX	Ancestral	0	0.3966	0.4785	5
F104	0.5567	2	d	No plasmid	No CTX	Ancestral	0	0.4225	0.5044	5
EL39	0.3579	2	c	CTX-M-15 plasmid	No CTX	Ancestral	4096	0.2263	0.3082	12
EL39	0.3934	2	b	CTX-M-15 plasmid	No CTX	Ancestral	4096	0.2618	0.3437	12
F054	0.1358	2	c	No plasmid	No CTX	Ancestral	4096	0.0042	0.0861	12
F022	0.1251	2	c	CTX-M-15 plasmid	No CTX	Ancestral	4096	-0.0065	0.0754	12
EL39	0.1238	2	c	No plasmid	No CTX	Ancestral	4096	-0.0078	0.0741	12
F022	0.1179	2	c	No plasmid	No CTX	Ancestral	4096	-0.0137	0.0682	12
F104	0.1274	2	c	CTX-M-15 plasmid	No CTX	Ancestral	4096	-0.0042	0.0777	12
MG1655	0.1273	2	b	CTX-M-15 plasmid	No CTX	Ancestral	4096	-0.0043	0.0776	12
F104	0.1275	2	c	No plasmid	No CTX	Ancestral	4096	-0.0041	0.0778	12
MG1655	0.1261	2	b	No plasmid	No CTX	Ancestral	4096	-0.0055	0.0764	12
F054	0.1293	2	c	CTX-M-15 plasmid	No CTX	Ancestral	4096	-0.0023	0.0796	12
EL39	0.6955	2	c	CTX-M-15 plasmid	No CTX	Ancestral	2048	0.5639	0.6458	11
EL39	0.6708	2	b	CTX-M-15 plasmid	No CTX	Ancestral	2048	0.5392	0.6211	11
F054	0.1286	2	c	No plasmid	No CTX	Ancestral	2048	-0.003	0.0789	11
F022	0.2934	2	c	CTX-M-15 plasmid	No CTX	Ancestral	2048	0.1618	0.2437	11
EL39	0.1313	2	c	No plasmid	No CTX	Ancestral	2048	-0.0003	0.0816	11
F022	0.125	2	c	No plasmid	No CTX	Ancestral	2048	-0.0066	0.0753	11
F104	0.206	2	c	CTX-M-15 plasmid	No CTX	Ancestral	2048	0.0744	0.1563	11
MG1655	0.1694	2	b	CTX-M-15 plasmid	No CTX	Ancestral	2048	0.0378	0.1197	11
F104	0.1173	2	c	No plasmid	No CTX	Ancestral	2048	-0.0143	0.0676	11
MG1655	0.1267	2	b	No plasmid	No CTX	Ancestral	2048	-0.0049	0.077	11
F054	0.4151	2	c	CTX-M-15 plasmid	No CTX	Ancestral	2048	0.2835	0.3654	11
EL39	0.6821	2	c	CTX-M-15 plasmid	No CTX	Ancestral	1024	0.5505	0.6324	10
EL39	0.6647	2	b	CTX-M-15 plasmid	No CTX	Ancestral	1024	0.5331	0.615	10
F054	0.1222	2	c	No plasmid	No CTX	Ancestral	1024	-0.0094	0.0725	10
F022	0.4375	2	c	CTX-M-15 plasmid	No CTX	Ancestral	1024	0.3059	0.3878	10
EL39	0.124	2	c	No plasmid	No CTX	Ancestral	1024	-0.0076	0.0743	10
F022	0.1274	2	c	No plasmid	No CTX	Ancestral	1024	-0.0042	0.0777	10
F104	0.4851	2	c	CTX-M-15 plasmid	No CTX	Ancestral	1024	0.3535	0.4354	10
MG1655	0.3662	2	b	CTX-M-15 plasmid	No CTX	Ancestral	1024	0.2346	0.3165	10
F104	0.1224	2	c	No plasmid	No CTX	Ancestral	1024	-0.0092	0.0727	10
MG1655	0.1416	2	b	No plasmid	No CTX	Ancestral	1024	0.01	0.0919	10
F054	0.5355	2	c	CTX-M-15 plasmid	No CTX	Ancestral	1024	0.4039	0.4858	10
EL39	0.683	2	c	CTX-M-15 plasmid	No CTX	Ancestral	512	0.5514	0.6333	9
EL39	0.6718	2	b	CTX-M-15 plasmid	No CTX	Ancestral	512	0.5402	0.6221	9
F054	0.1172	2	c	No plasmid	No CTX	Ancestral	512	-0.0144	0.0675	9
F022	0.4666	2	c	CTX-M-15 plasmid	No CTX	Ancestral	512	0.335	0.4169	9
EL39	0.133	2	c	No plasmid	No CTX	Ancestral	512	0.0014	0.0833	9
F022	0.1283	2	c	No plasmid	No CTX	Ancestral	512	-0.0033	0.0786	9
F104	0.5503	2	c	CTX-M-15 plasmid	No CTX	Ancestral	512	0.4187	0.5006	9
MG1655	0.5397	2	b	CTX-M-15 plasmid	No CTX	Ancestral	512	0.4081	0.49	9
F104	0.1256	2	c	No plasmid	No CTX	Ancestral	512	-0.006	0.0759	9
MG1655	0.1222	2	b	No plasmid	No CTX	Ancestral	512	-0.0094	0.0725	9
F054	0.6105	2	c	CTX-M-15 plasmid	No CTX	Ancestral	512	0.4789	0.5608	9
EL39	0.6881	2	c	CTX-M-15 plasmid	No CTX	Ancestral	256	0.5565	0.6384	8
EL39	0.6554	2	b	CTX-M-15 plasmid	No CTX	Ancestral	256	0.5238	0.6057	8
F054	0.1232	2	c	No plasmid	No CTX	Ancestral	256	-0.0084	0.0735	8
F022	0.4732	2	c	CTX-M-15 plasmid	No CTX	Ancestral	256	0.3416	0.4235	8
EL39	0.1113	2	c	No plasmid	No CTX	Ancestral	256	-0.0203	0.0616	8
F022	0.1298	2	c	No plasmid	No CTX	Ancestral	256	-0.0018	0.0801	8
F104	0.5518	2	c	CTX-M-15 plasmid	No CTX	Ancestral	256	0.4202	0.5021	8
MG1655	0.5793	2	b	CTX-M-15 plasmid	No CTX	Ancestral	256	0.4477	0.5296	8
F104	0.1339	2	c	No plasmid	No CTX	Ancestral	256	0.0023	0.0842	8
MG1655	0.1267	2	b	No plasmid	No CTX	Ancestral	256	-0.0049	0.077	8
F054	0.6111	2	c	CTX-M-15 plasmid	No CTX	Ancestral	256	0.4795	0.5614	8
EL39	0.6405	2	c	CTX-M-15 plasmid	No CTX	Ancestral	128	0.5089	0.5908	7
EL39	0.6703	2	b	CTX-M-15 plasmid	No CTX	Ancestral	128	0.5387	0.6206	7
F054	0.136	2	c	No plasmid	No CTX	Ancestral	128	0.0044	0.0863	7
F022	0.5022	2	c	CTX-M-15 plasmid	No CTX	Ancestral	128	0.3706	0.4525	7
EL39	0.1394	2	c	No plasmid	No CTX	Ancestral	128	0.0078	0.0897	7
F022	0.1338	2	c	No plasmid	No CTX	Ancestral	128	0.0022	0.0841	7
F104	0.5727	2	c	CTX-M-15 plasmid	No CTX	Ancestral	128	0.4411	0.523	7
MG1655	0.6118	2	b	CTX-M-15 plasmid	No CTX	Ancestral	128	0.4802	0.5621	7
F104	0.1282	2	c	No plasmid	No CTX	Ancestral	128	-0.0034	0.0785	7
MG1655	0.1361	2	b	No plasmid	No CTX	Ancestral	128	0.0045	0.0864	7
F054	0.6052	2	c	CTX-M-15 plasmid	No CTX	Ancestral	128	0.4736	0.5555	7
EL39	0.6321	2	c	CTX-M-15 plasmid	No CTX	Ancestral	64	0.5005	0.5824	6
EL39	0.6772	2	b	CTX-M-15 plasmid	No CTX	Ancestral	64	0.5456	0.6275	6
F054	0.1277	2	c	No plasmid	No CTX	Ancestral	64	-0.0039	0.078	6
F022	0.5139	2	c	CTX-M-15 plasmid	No CTX	Ancestral	64	0.3823	0.4642	6
EL39	0.149	2	c	No plasmid	No CTX	Ancestral	64	0.0174	0.0993	6
F022	0.1443	2	c	No plasmid	No CTX	Ancestral	64	0.0127	0.0946	6
F104	0.5367	2	c	CTX-M-15 plasmid	No CTX	Ancestral	64	0.4051	0.487	6
MG1655	0.5159	2	b	CTX-M-15 plasmid	No CTX	Ancestral	64	0.3843	0.4662	6
F104	0.1371	2	c	No plasmid	No CTX	Ancestral	64	0.0055	0.0874	6
MG1655	0.1387	2	b	No plasmid	No CTX	Ancestral	64	0.0071	0.089	6
F054	0.6063	2	c	CTX-M-15 plasmid	No CTX	Ancestral	64	0.4747	0.5566	6
EL39	0.7147	2	c	CTX-M-15 plasmid	No CTX	Ancestral	0	0.5831	0.665	5
EL39	0.6961	2	b	CTX-M-15 plasmid	No CTX	Ancestral	0	0.5645	0.6464	5
F054	0.615	2	c	No plasmid	No CTX	Ancestral	0	0.4834	0.5653	5
F022	0.549	2	c	CTX-M-15 plasmid	No CTX	Ancestral	0	0.4174	0.4993	5
EL39	0.7355	2	c	No plasmid	No CTX	Ancestral	0	0.6039	0.6858	5
F022	0.6296	2	c	No plasmid	No CTX	Ancestral	0	0.498	0.5799	5
F104	0.5867	2	c	CTX-M-15 plasmid	No CTX	Ancestral	0	0.4551	0.537	5
MG1655	0.5348	2	b	CTX-M-15 plasmid	No CTX	Ancestral	0	0.4032	0.4851	5
F104	0.6251	2	c	No plasmid	No CTX	Ancestral	0	0.4935	0.5754	5
MG1655	0.5036	2	b	No plasmid	No CTX	Ancestral	0	0.372	0.4539	5
F054	0.6789	2	c	CTX-M-15 plasmid	No CTX	Ancestral	0	0.5473	0.6292	5
EL39	0.1124	2	b	No plasmid	No CTX	Ancestral	4096	-0.0162	0.0657	12
EL39	0.118	2	a	No plasmid	No CTX	Ancestral	4096	-0.0106	0.0713	12
F022	0.2504	2	b	CTX-M-15 plasmid	No CTX	Ancestral	4096	0.1218	0.2037	12
F022	0.1186	2	b	No plasmid	No CTX	Ancestral	4096	-0.01	0.0719	12
F104	0.1117	2	b	CTX-M-15 plasmid	No CTX	Ancestral	4096	-0.0169	0.065	12
MG1655	0.21	2	a	CTX-M-15 plasmid	No CTX	Ancestral	4096	0.0814	0.1633	12
F104	0.1178	2	b	No plasmid	No CTX	Ancestral	4096	-0.0108	0.0711	12
MG1655	0.1178	2	a	No plasmid	No CTX	Ancestral	4096	-0.0108	0.0711	12
F054	0.1275	2	b	CTX-M-15 plasmid	No CTX	Ancestral	4096	-0.0011	0.0808	12
EL39	0.5048	2	a	CTX-M-15 plasmid	No CTX	Ancestral	4096	0.3762	0.4581	12
F054	0.1193	2	b	No plasmid	No CTX	Ancestral	4096	-0.0093	0.0726	12
EL39	0.1197	2	b	No plasmid	No CTX	Ancestral	2048	-0.0089	0.073	11
EL39	0.1149	2	a	No plasmid	No CTX	Ancestral	2048	-0.0137	0.0682	11
F022	0.4835	2	b	CTX-M-15 plasmid	No CTX	Ancestral	2048	0.3549	0.4368	11
F022	0.122	2	b	No plasmid	No CTX	Ancestral	2048	-0.0066	0.0753	11
F104	0.3881	2	b	CTX-M-15 plasmid	No CTX	Ancestral	2048	0.2595	0.3414	11
MG1655	0.4241	2	a	CTX-M-15 plasmid	No CTX	Ancestral	2048	0.2955	0.3774	11
F104	0.1105	2	b	No plasmid	No CTX	Ancestral	2048	-0.0181	0.0638	11
MG1655	0.1177	2	a	No plasmid	No CTX	Ancestral	2048	-0.0109	0.071	11
F054	0.315	2	b	CTX-M-15 plasmid	No CTX	Ancestral	2048	0.1864	0.2683	11
EL39	0.6744	2	a	CTX-M-15 plasmid	No CTX	Ancestral	2048	0.5458	0.6277	11
F054	0.1151	2	b	No plasmid	No CTX	Ancestral	2048	-0.0135	0.0684	11
EL39	0.1195	2	b	No plasmid	No CTX	Ancestral	1024	-0.0091	0.0728	10
EL39	0.1188	2	a	No plasmid	No CTX	Ancestral	1024	-0.0098	0.0721	10
F022	0.4942	2	b	CTX-M-15 plasmid	No CTX	Ancestral	1024	0.3656	0.4475	10
F022	0.1243	2	b	No plasmid	No CTX	Ancestral	1024	-0.0043	0.0776	10
F104	0.4558	2	b	CTX-M-15 plasmid	No CTX	Ancestral	1024	0.3272	0.4091	10
MG1655	0.5435	2	a	CTX-M-15 plasmid	No CTX	Ancestral	1024	0.4149	0.4968	10
F104	0.1127	2	b	No plasmid	No CTX	Ancestral	1024	-0.0159	0.066	10
MG1655	0.1123	2	a	No plasmid	No CTX	Ancestral	1024	-0.0163	0.0656	10
F054	0.5464	2	b	CTX-M-15 plasmid	No CTX	Ancestral	1024	0.4178	0.4997	10
EL39	0.6718	2	a	CTX-M-15 plasmid	No CTX	Ancestral	1024	0.5432	0.6251	10
F054	0.1162	2	b	No plasmid	No CTX	Ancestral	1024	-0.0124	0.0695	10
EL39	0.1227	2	b	No plasmid	No CTX	Ancestral	512	-0.0059	0.076	9
EL39	0.1175	2	a	No plasmid	No CTX	Ancestral	512	-0.0111	0.0708	9
F022	0.5222	2	b	CTX-M-15 plasmid	No CTX	Ancestral	512	0.3936	0.4755	9
F022	0.1143	2	b	No plasmid	No CTX	Ancestral	512	-0.0143	0.0676	9
F104	0.5213	2	b	CTX-M-15 plasmid	No CTX	Ancestral	512	0.3927	0.4746	9
MG1655	0.5641	2	a	CTX-M-15 plasmid	No CTX	Ancestral	512	0.4355	0.5174	9
F104	0.1196	2	b	No plasmid	No CTX	Ancestral	512	-0.009	0.0729	9
MG1655	0.1205	2	a	No plasmid	No CTX	Ancestral	512	-0.0081	0.0738	9
F054	0.5821	2	b	CTX-M-15 plasmid	No CTX	Ancestral	512	0.4535	0.5354	9
EL39	0.6775	2	a	CTX-M-15 plasmid	No CTX	Ancestral	512	0.5489	0.6308	9
F054	0.1147	2	b	No plasmid	No CTX	Ancestral	512	-0.0139	0.068	9
EL39	0.1239	2	b	No plasmid	No CTX	Ancestral	256	-0.0047	0.0772	8
EL39	0.1205	2	a	No plasmid	No CTX	Ancestral	256	-0.0081	0.0738	8
F022	0.5416	2	b	CTX-M-15 plasmid	No CTX	Ancestral	256	0.413	0.4949	8
F022	0.1226	2	b	No plasmid	No CTX	Ancestral	256	-0.006	0.0759	8
F104	0.528	2	b	CTX-M-15 plasmid	No CTX	Ancestral	256	0.3994	0.4813	8
MG1655	0.5632	2	a	CTX-M-15 plasmid	No CTX	Ancestral	256	0.4346	0.5165	8
F104	0.1318	2	b	No plasmid	No CTX	Ancestral	256	0.0032	0.0851	8
MG1655	0.1218	2	a	No plasmid	No CTX	Ancestral	256	-0.0068	0.0751	8
F054	0.603	2	b	CTX-M-15 plasmid	No CTX	Ancestral	256	0.4744	0.5563	8
EL39	0.6793	2	a	CTX-M-15 plasmid	No CTX	Ancestral	256	0.5507	0.6326	8
F054	0.1243	2	b	No plasmid	No CTX	Ancestral	256	-0.0043	0.0776	8
EL39	0.1263	2	b	No plasmid	No CTX	Ancestral	128	-0.0023	0.0796	7
EL39	0.1244	2	a	No plasmid	No CTX	Ancestral	128	-0.0042	0.0777	7
F022	0.5488	2	b	CTX-M-15 plasmid	No CTX	Ancestral	128	0.4202	0.5021	7
F022	0.1259	2	b	No plasmid	No CTX	Ancestral	128	-0.0027	0.0792	7
F104	0.5492	2	b	CTX-M-15 plasmid	No CTX	Ancestral	128	0.4206	0.5025	7
MG1655	0.6077	2	a	CTX-M-15 plasmid	No CTX	Ancestral	128	0.4791	0.561	7
F104	0.1286	2	b	No plasmid	No CTX	Ancestral	128	0	0.0819	7
MG1655	0.1291	2	a	No plasmid	No CTX	Ancestral	128	0.0005	0.0824	7
F054	0.6145	2	b	CTX-M-15 plasmid	No CTX	Ancestral	128	0.4859	0.5678	7
EL39	0.6438	2	a	CTX-M-15 plasmid	No CTX	Ancestral	128	0.5152	0.5971	7
F054	0.1238	2	b	No plasmid	No CTX	Ancestral	128	-0.0048	0.0771	7
EL39	0.1195	2	b	No plasmid	No CTX	Ancestral	64	-0.0091	0.0728	6
EL39	0.1355	2	a	No plasmid	No CTX	Ancestral	64	0.0069	0.0888	6
F022	0.5638	2	b	CTX-M-15 plasmid	No CTX	Ancestral	64	0.4352	0.5171	6
F022	0.1433	2	b	No plasmid	No CTX	Ancestral	64	0.0147	0.0966	6
F104	0.5408	2	b	CTX-M-15 plasmid	No CTX	Ancestral	64	0.4122	0.4941	6
MG1655	0.5344	2	a	CTX-M-15 plasmid	No CTX	Ancestral	64	0.4058	0.4877	6
F104	0.1267	2	b	No plasmid	No CTX	Ancestral	64	-0.0019	0.08	6
MG1655	0.1304	2	a	No plasmid	No CTX	Ancestral	64	0.0018	0.0837	6
F054	0.5817	2	b	CTX-M-15 plasmid	No CTX	Ancestral	64	0.4531	0.535	6
EL39	0.6352	2	a	CTX-M-15 plasmid	No CTX	Ancestral	64	0.5066	0.5885	6
F054	0.1187	2	b	No plasmid	No CTX	Ancestral	64	-0.0099	0.072	6
EL39	0.722	2	b	No plasmid	No CTX	Ancestral	0	0.5934	0.6753	5
EL39	0.6677	2	a	No plasmid	No CTX	Ancestral	0	0.5391	0.621	5
F022	0.6328	2	b	CTX-M-15 plasmid	No CTX	Ancestral	0	0.5042	0.5861	5
F022	0.5809	2	b	No plasmid	No CTX	Ancestral	0	0.4523	0.5342	5
F104	0.5588	2	b	CTX-M-15 plasmid	No CTX	Ancestral	0	0.4302	0.5121	5
MG1655	0.4347	2	a	CTX-M-15 plasmid	No CTX	Ancestral	0	0.3061	0.388	5
F104	0.5367	2	b	No plasmid	No CTX	Ancestral	0	0.4081	0.49	5
MG1655	0.4296	2	a	No plasmid	No CTX	Ancestral	0	0.301	0.3829	5
F054	0.5096	2	b	CTX-M-15 plasmid	No CTX	Ancestral	0	0.381	0.4629	5
EL39	0.5334	2	a	CTX-M-15 plasmid	No CTX	Ancestral	0	0.4048	0.4867	5
F054	0.5978	2	b	No plasmid	No CTX	Ancestral	0	0.4692	0.5511	5
F104	0.1157	2	a	CTX-M-15 plasmid	No CTX	Ancestral	4096	-0.0002	0.0817	12
F022	0.12	2	a	No plasmid	No CTX	Ancestral	4096	0.0041	0.086	12
MG1655	0.1163	1	c	No plasmid	No CTX	Evolved	4096	0.0004	0.0823	12
F104	0.1077	2	a	No plasmid	No CTX	Ancestral	4096	-0.0082	0.0737	12
F054	0.1162	2	a	CTX-M-15 plasmid	No CTX	Ancestral	4096	0.0003	0.0822	12
F054	0.1142	2	a	No plasmid	No CTX	Ancestral	4096	-0.0017	0.0802	12
F022	0.1184	2	a	CTX-M-15 plasmid	No CTX	Ancestral	4096	0.0025	0.0844	12
F104	0.3674	2	a	CTX-M-15 plasmid	No CTX	Ancestral	2048	0.2515	0.3334	11
F022	0.1213	2	a	No plasmid	No CTX	Ancestral	2048	0.0054	0.0873	11
MG1655	0.1134	1	c	No plasmid	No CTX	Evolved	2048	-0.0025	0.0794	11
F104	0.109	2	a	No plasmid	No CTX	Ancestral	2048	-0.0069	0.075	11
F054	0.2802	2	a	CTX-M-15 plasmid	No CTX	Ancestral	2048	0.1643	0.2462	11
F054	0.1201	2	a	No plasmid	No CTX	Ancestral	2048	0.0042	0.0861	11
F022	0.4075	2	a	CTX-M-15 plasmid	No CTX	Ancestral	2048	0.2916	0.3735	11
F104	0.4943	2	a	CTX-M-15 plasmid	No CTX	Ancestral	1024	0.3784	0.4603	10
F022	0.1118	2	a	No plasmid	No CTX	Ancestral	1024	-0.0041	0.0778	10
MG1655	0.1157	1	c	No plasmid	No CTX	Evolved	1024	-0.0002	0.0817	10
F104	0.1208	2	a	No plasmid	No CTX	Ancestral	1024	0.0049	0.0868	10
F054	0.5184	2	a	CTX-M-15 plasmid	No CTX	Ancestral	1024	0.4025	0.4844	10
F054	0.1124	2	a	No plasmid	No CTX	Ancestral	1024	-0.0035	0.0784	10
F022	0.4292	2	a	CTX-M-15 plasmid	No CTX	Ancestral	1024	0.3133	0.3952	10
F104	0.5329	2	a	CTX-M-15 plasmid	No CTX	Ancestral	512	0.417	0.4989	9
F022	0.1203	2	a	No plasmid	No CTX	Ancestral	512	0.0044	0.0863	9
MG1655	0.122	1	c	No plasmid	No CTX	Evolved	512	0.0061	0.088	9
F104	0.1235	2	a	No plasmid	No CTX	Ancestral	512	0.0076	0.0895	9
F054	0.5573	2	a	CTX-M-15 plasmid	No CTX	Ancestral	512	0.4414	0.5233	9
F054	0.1158	2	a	No plasmid	No CTX	Ancestral	512	-0.0001	0.0818	9
F022	0.4478	2	a	CTX-M-15 plasmid	No CTX	Ancestral	512	0.3319	0.4138	9
F104	0.5643	2	a	CTX-M-15 plasmid	No CTX	Ancestral	256	0.4484	0.5303	8
F022	0.1234	2	a	No plasmid	No CTX	Ancestral	256	0.0075	0.0894	8
MG1655	0.1224	1	c	No plasmid	No CTX	Evolved	256	0.0065	0.0884	8
F104	0.1227	2	a	No plasmid	No CTX	Ancestral	256	0.0068	0.0887	8
F054	0.5562	2	a	CTX-M-15 plasmid	No CTX	Ancestral	256	0.4403	0.5222	8
F054	0.1213	2	a	No plasmid	No CTX	Ancestral	256	0.0054	0.0873	8
F022	0.4781	2	a	CTX-M-15 plasmid	No CTX	Ancestral	256	0.3622	0.4441	8
F104	0.5627	2	a	CTX-M-15 plasmid	No CTX	Ancestral	128	0.4468	0.5287	7
F022	0.1188	2	a	No plasmid	No CTX	Ancestral	128	0.0029	0.0848	7
MG1655	0.1218	1	c	No plasmid	No CTX	Evolved	128	0.0059	0.0878	7
F104	0.122	2	a	No plasmid	No CTX	Ancestral	128	0.0061	0.088	7
F054	0.5511	2	a	CTX-M-15 plasmid	No CTX	Ancestral	128	0.4352	0.5171	7
F054	0.1203	2	a	No plasmid	No CTX	Ancestral	128	0.0044	0.0863	7
F022	0.5333	2	a	CTX-M-15 plasmid	No CTX	Ancestral	128	0.4174	0.4993	7
F104	0.5884	2	a	CTX-M-15 plasmid	No CTX	Ancestral	64	0.4725	0.5544	6
F022	0.1215	2	a	No plasmid	No CTX	Ancestral	64	0.0056	0.0875	6
MG1655	0.131	1	c	No plasmid	No CTX	Evolved	64	0.0151	0.097	6
F104	0.1196	2	a	No plasmid	No CTX	Ancestral	64	0.0037	0.0856	6
F054	0.5438	2	a	CTX-M-15 plasmid	No CTX	Ancestral	64	0.4279	0.5098	6
F054	0.1356	2	a	No plasmid	No CTX	Ancestral	64	0.0197	0.1016	6
F022	0.479	2	a	CTX-M-15 plasmid	No CTX	Ancestral	64	0.3631	0.445	6
F104	0.6039	2	a	CTX-M-15 plasmid	No CTX	Ancestral	0	0.488	0.5699	5
F022	0.6799	2	a	No plasmid	No CTX	Ancestral	0	0.564	0.6459	5
MG1655	0.4873	1	c	No plasmid	No CTX	Evolved	0	0.3714	0.4533	5
F104	0.6065	2	a	No plasmid	No CTX	Ancestral	0	0.4906	0.5725	5
F054	0.5561	2	a	CTX-M-15 plasmid	No CTX	Ancestral	0	0.4402	0.5221	5
F054	0.5865	2	a	No plasmid	No CTX	Ancestral	0	0.4706	0.5525	5
F022	0.5348	2	a	CTX-M-15 plasmid	No CTX	Ancestral	0	0.4189	0.5008	5
F022	0.0998	3	d	No plasmid	No CTX	Ancestral	4096	0.003	0.0849	12
MG1655	0.0999	3	d	CTX-M-15 plasmid	No CTX	Ancestral	4096	0.0031	0.085	12
F022	0.0995	3	e	No plasmid	No CTX	Ancestral	4096	0.0027	0.0846	12
F022	0.345	3	d	CTX-M-15 plasmid	No CTX	Ancestral	4096	0.2482	0.3301	12
F054	0.0982	3	d	No plasmid	No CTX	Ancestral	4096	0.0014	0.0833	12
F054	0.1017	3	d	CTX-M-15 plasmid	No CTX	Ancestral	4096	0.0049	0.0868	12
F104	0.0989	3	d	No plasmid	No CTX	Ancestral	4096	0.0021	0.084	12
F104	0.2375	3	d	CTX-M-15 plasmid	No CTX	Ancestral	4096	0.1407	0.2226	12
EL39	0.0984	3	d	No plasmid	No CTX	Ancestral	4096	0.0016	0.0835	12
EL39	0.555	3	d	CTX-M-15 plasmid	No CTX	Ancestral	4096	0.4582	0.5401	12
MG1655	0.0995	3	d	No plasmid	No CTX	Ancestral	4096	0.0027	0.0846	12
F022	0.1019	3	d	No plasmid	No CTX	Ancestral	2048	0.0051	0.087	11
MG1655	0.1451	3	d	CTX-M-15 plasmid	No CTX	Ancestral	2048	0.0483	0.1302	11
F022	0.1029	3	e	No plasmid	No CTX	Ancestral	2048	0.0061	0.088	11
F022	0.4934	3	d	CTX-M-15 plasmid	No CTX	Ancestral	2048	0.3966	0.4785	11
F054	0.1045	3	d	No plasmid	No CTX	Ancestral	2048	0.0077	0.0896	11
F054	0.3777	3	d	CTX-M-15 plasmid	No CTX	Ancestral	2048	0.2809	0.3628	11
F104	0.1069	3	d	No plasmid	No CTX	Ancestral	2048	0.0101	0.092	11
F104	0.4467	3	d	CTX-M-15 plasmid	No CTX	Ancestral	2048	0.3499	0.4318	11
EL39	0.106	3	d	No plasmid	No CTX	Ancestral	2048	0.0092	0.0911	11
EL39	0.7289	3	d	CTX-M-15 plasmid	No CTX	Ancestral	2048	0.6321	0.714	11
MG1655	0.1053	3	d	No plasmid	No CTX	Ancestral	2048	0.0085	0.0904	11
F022	0.0989	3	d	No plasmid	No CTX	Ancestral	1024	0.0021	0.084	10
MG1655	0.1918	3	d	CTX-M-15 plasmid	No CTX	Ancestral	1024	0.095	0.1769	10
F022	0.1068	3	e	No plasmid	No CTX	Ancestral	1024	0.01	0.0919	10
F022	0.5503	3	d	CTX-M-15 plasmid	No CTX	Ancestral	1024	0.4535	0.5354	10
F054	0.1071	3	d	No plasmid	No CTX	Ancestral	1024	0.0103	0.0922	10
F054	0.5595	3	d	CTX-M-15 plasmid	No CTX	Ancestral	1024	0.4627	0.5446	10
F104	0.1109	3	d	No plasmid	No CTX	Ancestral	1024	0.0141	0.096	10
F104	0.5231	3	d	CTX-M-15 plasmid	No CTX	Ancestral	1024	0.4263	0.5082	10
EL39	0.1073	3	d	No plasmid	No CTX	Ancestral	1024	0.0105	0.0924	10
EL39	0.7075	3	d	CTX-M-15 plasmid	No CTX	Ancestral	1024	0.6107	0.6926	10
MG1655	0.1065	3	d	No plasmid	No CTX	Ancestral	1024	0.0097	0.0916	10
F022	0.0994	3	d	No plasmid	No CTX	Ancestral	512	0.0026	0.0845	9
MG1655	0.4567	3	d	CTX-M-15 plasmid	No CTX	Ancestral	512	0.3599	0.4418	9
F022	0.1069	3	e	No plasmid	No CTX	Ancestral	512	0.0101	0.092	9
F022	0.5782	3	d	CTX-M-15 plasmid	No CTX	Ancestral	512	0.4814	0.5633	9
F054	0.1099	3	d	No plasmid	No CTX	Ancestral	512	0.0131	0.095	9
F054	0.5995	3	d	CTX-M-15 plasmid	No CTX	Ancestral	512	0.5027	0.5846	9
F104	0.1108	3	d	No plasmid	No CTX	Ancestral	512	0.014	0.0959	9
F104	0.6061	3	d	CTX-M-15 plasmid	No CTX	Ancestral	512	0.5093	0.5912	9
EL39	0.1077	3	d	No plasmid	No CTX	Ancestral	512	0.0109	0.0928	9
EL39	0.6657	3	d	CTX-M-15 plasmid	No CTX	Ancestral	512	0.5689	0.6508	9
MG1655	0.1081	3	d	No plasmid	No CTX	Ancestral	512	0.0113	0.0932	9
F022	0.1022	3	d	No plasmid	No CTX	Ancestral	256	0.0054	0.0873	8
MG1655	0.4755	3	d	CTX-M-15 plasmid	No CTX	Ancestral	256	0.3787	0.4606	8
F022	0.1086	3	e	No plasmid	No CTX	Ancestral	256	0.0118	0.0937	8
F022	0.6011	3	d	CTX-M-15 plasmid	No CTX	Ancestral	256	0.5043	0.5862	8
F054	0.1094	3	d	No plasmid	No CTX	Ancestral	256	0.0126	0.0945	8
F054	0.6352	3	d	CTX-M-15 plasmid	No CTX	Ancestral	256	0.5384	0.6203	8
F104	0.1084	3	d	No plasmid	No CTX	Ancestral	256	0.0116	0.0935	8
F104	0.6087	3	d	CTX-M-15 plasmid	No CTX	Ancestral	256	0.5119	0.5938	8
EL39	0.1093	3	d	No plasmid	No CTX	Ancestral	256	0.0125	0.0944	8
EL39	0.6981	3	d	CTX-M-15 plasmid	No CTX	Ancestral	256	0.6013	0.6832	8
MG1655	0.1094	3	d	No plasmid	No CTX	Ancestral	256	0.0126	0.0945	8
F022	0.1058	3	d	No plasmid	No CTX	Ancestral	128	0.009	0.0909	7
MG1655	0.4894	3	d	CTX-M-15 plasmid	No CTX	Ancestral	128	0.3926	0.4745	7
F022	0.1112	3	e	No plasmid	No CTX	Ancestral	128	0.0144	0.0963	7
F022	0.5996	3	d	CTX-M-15 plasmid	No CTX	Ancestral	128	0.5028	0.5847	7
F054	0.1104	3	d	No plasmid	No CTX	Ancestral	128	0.0136	0.0955	7
F054	0.648	3	d	CTX-M-15 plasmid	No CTX	Ancestral	128	0.5512	0.6331	7
F104	0.108	3	d	No plasmid	No CTX	Ancestral	128	0.0112	0.0931	7
F104	0.6029	3	d	CTX-M-15 plasmid	No CTX	Ancestral	128	0.5061	0.588	7
EL39	0.1117	3	d	No plasmid	No CTX	Ancestral	128	0.0149	0.0968	7
EL39	0.6421	3	d	CTX-M-15 plasmid	No CTX	Ancestral	128	0.5453	0.6272	7
MG1655	0.1094	3	d	No plasmid	No CTX	Ancestral	128	0.0126	0.0945	7
F022	0.1079	3	d	No plasmid	No CTX	Ancestral	64	0.0111	0.093	6
MG1655	0.4786	3	d	CTX-M-15 plasmid	No CTX	Ancestral	64	0.3818	0.4637	6
F022	0.1118	3	e	No plasmid	No CTX	Ancestral	64	0.015	0.0969	6
F022	0.6057	3	d	CTX-M-15 plasmid	No CTX	Ancestral	64	0.5089	0.5908	6
F054	0.1107	3	d	No plasmid	No CTX	Ancestral	64	0.0139	0.0958	6
F054	0.5897	3	d	CTX-M-15 plasmid	No CTX	Ancestral	64	0.4929	0.5748	6
F104	0.1088	3	d	No plasmid	No CTX	Ancestral	64	0.012	0.0939	6
F104	0.5926	3	d	CTX-M-15 plasmid	No CTX	Ancestral	64	0.4958	0.5777	6
EL39	0.1114	3	d	No plasmid	No CTX	Ancestral	64	0.0146	0.0965	6
EL39	0.665	3	d	CTX-M-15 plasmid	No CTX	Ancestral	64	0.5682	0.6501	6
MG1655	0.1122	3	d	No plasmid	No CTX	Ancestral	64	0.0154	0.0973	6
F022	0.729	3	d	No plasmid	No CTX	Ancestral	0	0.6322	0.7141	5
MG1655	0.5165	3	d	CTX-M-15 plasmid	No CTX	Ancestral	0	0.4197	0.5016	5
F022	0.682	3	e	No plasmid	No CTX	Ancestral	0	0.5852	0.6671	5
F022	0.6774	3	d	CTX-M-15 plasmid	No CTX	Ancestral	0	0.5806	0.6625	5
F054	0.6718	3	d	No plasmid	No CTX	Ancestral	0	0.575	0.6569	5
F054	0.6961	3	d	CTX-M-15 plasmid	No CTX	Ancestral	0	0.5993	0.6812	5
F104	0.6571	3	d	No plasmid	No CTX	Ancestral	0	0.5603	0.6422	5
F104	0.6345	3	d	CTX-M-15 plasmid	No CTX	Ancestral	0	0.5377	0.6196	5
EL39	0.7259	3	d	No plasmid	No CTX	Ancestral	0	0.6291	0.711	5
EL39	0.6501	3	d	CTX-M-15 plasmid	No CTX	Ancestral	0	0.5533	0.6352	5
MG1655	0.4995	3	d	No plasmid	No CTX	Ancestral	0	0.4027	0.4846	5
F022	0.3086	3	e	CTX-M-15 plasmid	No CTX	Ancestral	4096	0.2112	0.2931	12
F022	0.1004	3	a	No plasmid	No CTX	Ancestral	4096	0.003	0.0849	12
F022	0.0991	3	a	CTX-M-15 plasmid	No CTX	Ancestral	4096	0.0017	0.0836	12
F054	0.0979	3	e	No plasmid	No CTX	Ancestral	4096	0.0005	0.0824	12
F054	0.1014	3	e	CTX-M-15 plasmid	No CTX	Ancestral	4096	0.004	0.0859	12
F104	0.1006	3	e	No plasmid	No CTX	Ancestral	4096	0.0032	0.0851	12
F104	0.1001	3	e	CTX-M-15 plasmid	No CTX	Ancestral	4096	0.0027	0.0846	12
EL39	0.0988	3	e	No plasmid	No CTX	Ancestral	4096	0.0014	0.0833	12
EL39	0.3332	3	e	CTX-M-15 plasmid	No CTX	Ancestral	4096	0.2358	0.3177	12
MG1655	0.0983	3	e	No plasmid	No CTX	Ancestral	4096	0.0009	0.0828	12
MG1655	0.1048	3	e	CTX-M-15 plasmid	No CTX	Ancestral	4096	0.0074	0.0893	12
F022	0.4748	3	e	CTX-M-15 plasmid	No CTX	Ancestral	2048	0.3774	0.4593	11
F022	0.1015	3	a	No plasmid	No CTX	Ancestral	2048	0.0041	0.086	11
F022	0.0994	3	a	CTX-M-15 plasmid	No CTX	Ancestral	2048	0.002	0.0839	11
F054	0.1046	3	e	No plasmid	No CTX	Ancestral	2048	0.0072	0.0891	11
F054	0.116	3	e	CTX-M-15 plasmid	No CTX	Ancestral	2048	0.0186	0.1005	11
F104	0.1105	3	e	No plasmid	No CTX	Ancestral	2048	0.0131	0.095	11
F104	0.2744	3	e	CTX-M-15 plasmid	No CTX	Ancestral	2048	0.177	0.2589	11
EL39	0.103	3	e	No plasmid	No CTX	Ancestral	2048	0.0056	0.0875	11
EL39	0.6191	3	e	CTX-M-15 plasmid	No CTX	Ancestral	2048	0.5217	0.6036	11
MG1655	0.101	3	e	No plasmid	No CTX	Ancestral	2048	0.0036	0.0855	11
MG1655	0.1092	3	e	CTX-M-15 plasmid	No CTX	Ancestral	2048	0.0118	0.0937	11
F022	0.5672	3	e	CTX-M-15 plasmid	No CTX	Ancestral	1024	0.4698	0.5517	10
F022	0.1042	3	a	No plasmid	No CTX	Ancestral	1024	0.0068	0.0887	10
F022	0.2963	3	a	CTX-M-15 plasmid	No CTX	Ancestral	1024	0.1989	0.2808	10
F054	0.1069	3	e	No plasmid	No CTX	Ancestral	1024	0.0095	0.0914	10
F054	0.5643	3	e	CTX-M-15 plasmid	No CTX	Ancestral	1024	0.4669	0.5488	10
F104	0.1097	3	e	No plasmid	No CTX	Ancestral	1024	0.0123	0.0942	10
F104	0.4458	3	e	CTX-M-15 plasmid	No CTX	Ancestral	1024	0.3484	0.4303	10
EL39	0.1061	3	e	No plasmid	No CTX	Ancestral	1024	0.0087	0.0906	10
EL39	0.6983	3	e	CTX-M-15 plasmid	No CTX	Ancestral	1024	0.6009	0.6828	10
MG1655	0.105	3	e	No plasmid	No CTX	Ancestral	1024	0.0076	0.0895	10
MG1655	0.1135	3	e	CTX-M-15 plasmid	No CTX	Ancestral	1024	0.0161	0.098	10
F022	0.5807	3	e	CTX-M-15 plasmid	No CTX	Ancestral	512	0.4833	0.5652	9
F022	0.1048	3	a	No plasmid	No CTX	Ancestral	512	0.0074	0.0893	9
F022	0.4247	3	a	CTX-M-15 plasmid	No CTX	Ancestral	512	0.3273	0.4092	9
F054	0.1201	3	e	No plasmid	No CTX	Ancestral	512	0.0227	0.1046	9
F054	0.6282	3	e	CTX-M-15 plasmid	No CTX	Ancestral	512	0.5308	0.6127	9
F104	0.1162	3	e	No plasmid	No CTX	Ancestral	512	0.0188	0.1007	9
F104	0.4789	3	e	CTX-M-15 plasmid	No CTX	Ancestral	512	0.3815	0.4634	9
EL39	0.1099	3	e	No plasmid	No CTX	Ancestral	512	0.0125	0.0944	9
EL39	0.7172	3	e	CTX-M-15 plasmid	No CTX	Ancestral	512	0.6198	0.7017	9
MG1655	0.1118	3	e	No plasmid	No CTX	Ancestral	512	0.0144	0.0963	9
MG1655	0.4677	3	e	CTX-M-15 plasmid	No CTX	Ancestral	512	0.3703	0.4522	9
F022	0.6006	3	e	CTX-M-15 plasmid	No CTX	Ancestral	256	0.5032	0.5851	8
F022	0.1091	3	a	No plasmid	No CTX	Ancestral	256	0.0117	0.0936	8
F022	0.4584	3	a	CTX-M-15 plasmid	No CTX	Ancestral	256	0.361	0.4429	8
F054	0.1128	3	e	No plasmid	No CTX	Ancestral	256	0.0154	0.0973	8
F054	0.6361	3	e	CTX-M-15 plasmid	No CTX	Ancestral	256	0.5387	0.6206	8
F104	0.1194	3	e	No plasmid	No CTX	Ancestral	256	0.022	0.1039	8
F104	0.4985	3	e	CTX-M-15 plasmid	No CTX	Ancestral	256	0.4011	0.483	8
EL39	0.1151	3	e	No plasmid	No CTX	Ancestral	256	0.0177	0.0996	8
EL39	0.73	3	e	CTX-M-15 plasmid	No CTX	Ancestral	256	0.6326	0.7145	8
MG1655	0.1096	3	e	No plasmid	No CTX	Ancestral	256	0.0122	0.0941	8
MG1655	0.5391	3	e	CTX-M-15 plasmid	No CTX	Ancestral	256	0.4417	0.5236	8
F022	0.5884	3	e	CTX-M-15 plasmid	No CTX	Ancestral	128	0.491	0.5729	7
F022	0.1118	3	a	No plasmid	No CTX	Ancestral	128	0.0144	0.0963	7
F022	0.4817	3	a	CTX-M-15 plasmid	No CTX	Ancestral	128	0.3843	0.4662	7
F054	0.1146	3	e	No plasmid	No CTX	Ancestral	128	0.0172	0.0991	7
F054	0.6436	3	e	CTX-M-15 plasmid	No CTX	Ancestral	128	0.5462	0.6281	7
F104	0.1166	3	e	No plasmid	No CTX	Ancestral	128	0.0192	0.1011	7
F104	0.5596	3	e	CTX-M-15 plasmid	No CTX	Ancestral	128	0.4622	0.5441	7
EL39	0.1153	3	e	No plasmid	No CTX	Ancestral	128	0.0179	0.0998	7
EL39	0.6875	3	e	CTX-M-15 plasmid	No CTX	Ancestral	128	0.5901	0.672	7
MG1655	0.1156	3	e	No plasmid	No CTX	Ancestral	128	0.0182	0.1001	7
MG1655	0.486	3	e	CTX-M-15 plasmid	No CTX	Ancestral	128	0.3886	0.4705	7
F022	0.5912	3	e	CTX-M-15 plasmid	No CTX	Ancestral	64	0.4938	0.5757	6
F022	0.111	3	a	No plasmid	No CTX	Ancestral	64	0.0136	0.0955	6
F022	0.5413	3	a	CTX-M-15 plasmid	No CTX	Ancestral	64	0.4439	0.5258	6
F054	0.1265	3	e	No plasmid	No CTX	Ancestral	64	0.0291	0.111	6
F054	0.629	3	e	CTX-M-15 plasmid	No CTX	Ancestral	64	0.5316	0.6135	6
F104	0.115	3	e	No plasmid	No CTX	Ancestral	64	0.0176	0.0995	6
F104	0.5158	3	e	CTX-M-15 plasmid	No CTX	Ancestral	64	0.4184	0.5003	6
EL39	0.1099	3	e	No plasmid	No CTX	Ancestral	64	0.0125	0.0944	6
EL39	0.6666	3	e	CTX-M-15 plasmid	No CTX	Ancestral	64	0.5692	0.6511	6
MG1655	0.1189	3	e	No plasmid	No CTX	Ancestral	64	0.0215	0.1034	6
MG1655	0.5253	3	e	CTX-M-15 plasmid	No CTX	Ancestral	64	0.4279	0.5098	6
F022	0.6492	3	e	CTX-M-15 plasmid	No CTX	Ancestral	0	0.5518	0.6337	5
F022	0.5653	3	a	No plasmid	No CTX	Ancestral	0	0.4679	0.5498	5
F022	0.47	3	a	CTX-M-15 plasmid	No CTX	Ancestral	0	0.3726	0.4545	5
F054	0.5958	3	e	No plasmid	No CTX	Ancestral	0	0.4984	0.5803	5
F054	0.6239	3	e	CTX-M-15 plasmid	No CTX	Ancestral	0	0.5265	0.6084	5
F104	0.5264	3	e	No plasmid	No CTX	Ancestral	0	0.429	0.5109	5
F104	0.4807	3	e	CTX-M-15 plasmid	No CTX	Ancestral	0	0.3833	0.4652	5
EL39	0.6224	3	e	No plasmid	No CTX	Ancestral	0	0.525	0.6069	5
EL39	0.6113	3	e	CTX-M-15 plasmid	No CTX	Ancestral	0	0.5139	0.5958	5
MG1655	0.4905	3	e	No plasmid	No CTX	Ancestral	0	0.3931	0.475	5
MG1655	0.4888	3	e	CTX-M-15 plasmid	No CTX	Ancestral	0	0.3914	0.4733	5
F054	0.0989	3	a	No plasmid	No CTX	Ancestral	4096	-0.0004	0.0815	12
F022	0.3455	3	b	CTX-M-15 plasmid	No CTX	Ancestral	4096	0.2462	0.3281	12
F054	0.0988	3	b	No plasmid	No CTX	Ancestral	4096	-0.0005	0.0814	12
F054	0.1016	3	a	CTX-M-15 plasmid	No CTX	Ancestral	4096	0.0023	0.0842	12
F104	0.0991	3	a	No plasmid	No CTX	Ancestral	4096	-0.0002	0.0817	12
F104	0.207	3	a	CTX-M-15 plasmid	No CTX	Ancestral	4096	0.1077	0.1896	12
EL39	0.0992	3	a	No plasmid	No CTX	Ancestral	4096	-0.0001	0.0818	12
EL39	0.5105	3	a	CTX-M-15 plasmid	No CTX	Ancestral	4096	0.4112	0.4931	12
MG1655	0.0982	3	a	No plasmid	No CTX	Ancestral	4096	-0.0011	0.0808	12
MG1655	0.1041	3	a	CTX-M-15 plasmid	No CTX	Ancestral	4096	0.0048	0.0867	12
F022	0.0999	3	b	No plasmid	No CTX	Ancestral	4096	0.0006	0.0825	12
F054	0.0978	3	a	No plasmid	No CTX	Ancestral	2048	-0.0015	0.0804	11
F022	0.4861	3	b	CTX-M-15 plasmid	No CTX	Ancestral	2048	0.3868	0.4687	11
F054	0.1079	3	b	No plasmid	No CTX	Ancestral	2048	0.0086	0.0905	11
F054	0.1114	3	a	CTX-M-15 plasmid	No CTX	Ancestral	2048	0.0121	0.094	11
F104	0.1121	3	a	No plasmid	No CTX	Ancestral	2048	0.0128	0.0947	11
F104	0.4009	3	a	CTX-M-15 plasmid	No CTX	Ancestral	2048	0.3016	0.3835	11
EL39	0.1116	3	a	No plasmid	No CTX	Ancestral	2048	0.0123	0.0942	11
EL39	0.6064	3	a	CTX-M-15 plasmid	No CTX	Ancestral	2048	0.5071	0.589	11
MG1655	0.1098	3	a	No plasmid	No CTX	Ancestral	2048	0.0105	0.0924	11
MG1655	0.1243	3	a	CTX-M-15 plasmid	No CTX	Ancestral	2048	0.025	0.1069	11
F022	0.1111	3	b	No plasmid	No CTX	Ancestral	2048	0.0118	0.0937	11
F054	0.1002	3	a	No plasmid	No CTX	Ancestral	1024	0.0009	0.0828	10
F022	0.5355	3	b	CTX-M-15 plasmid	No CTX	Ancestral	1024	0.4362	0.5181	10
F054	0.1105	3	b	No plasmid	No CTX	Ancestral	1024	0.0112	0.0931	10
F054	0.5215	3	a	CTX-M-15 plasmid	No CTX	Ancestral	1024	0.4222	0.5041	10
F104	0.1103	3	a	No plasmid	No CTX	Ancestral	1024	0.011	0.0929	10
F104	0.4534	3	a	CTX-M-15 plasmid	No CTX	Ancestral	1024	0.3541	0.436	10
EL39	0.1145	3	a	No plasmid	No CTX	Ancestral	1024	0.0152	0.0971	10
EL39	0.6624	3	a	CTX-M-15 plasmid	No CTX	Ancestral	1024	0.5631	0.645	10
MG1655	0.1125	3	a	No plasmid	No CTX	Ancestral	1024	0.0132	0.0951	10
MG1655	0.3355	3	a	CTX-M-15 plasmid	No CTX	Ancestral	1024	0.2362	0.3181	10
F022	0.1144	3	b	No plasmid	No CTX	Ancestral	1024	0.0151	0.097	10
F054	0.0972	3	a	No plasmid	No CTX	Ancestral	512	-0.0021	0.0798	9
F022	0.5928	3	b	CTX-M-15 plasmid	No CTX	Ancestral	512	0.4935	0.5754	9
F054	0.1118	3	b	No plasmid	No CTX	Ancestral	512	0.0125	0.0944	9
F054	0.6112	3	a	CTX-M-15 plasmid	No CTX	Ancestral	512	0.5119	0.5938	9
F104	0.1183	3	a	No plasmid	No CTX	Ancestral	512	0.019	0.1009	9
F104	0.5099	3	a	CTX-M-15 plasmid	No CTX	Ancestral	512	0.4106	0.4925	9
EL39	0.116	3	a	No plasmid	No CTX	Ancestral	512	0.0167	0.0986	9
EL39	0.7178	3	a	CTX-M-15 plasmid	No CTX	Ancestral	512	0.6185	0.7004	9
MG1655	0.1167	3	a	No plasmid	No CTX	Ancestral	512	0.0174	0.0993	9
MG1655	0.4931	3	a	CTX-M-15 plasmid	No CTX	Ancestral	512	0.3938	0.4757	9
F022	0.1122	3	b	No plasmid	No CTX	Ancestral	512	0.0129	0.0948	9
F054	0.0963	3	a	No plasmid	No CTX	Ancestral	256	-0.003	0.0789	8
F022	0.5804	3	b	CTX-M-15 plasmid	No CTX	Ancestral	256	0.4811	0.563	8
F054	0.1175	3	b	No plasmid	No CTX	Ancestral	256	0.0182	0.1001	8
F054	0.592	3	a	CTX-M-15 plasmid	No CTX	Ancestral	256	0.4927	0.5746	8
F104	0.1133	3	a	No plasmid	No CTX	Ancestral	256	0.014	0.0959	8
F104	0.5297	3	a	CTX-M-15 plasmid	No CTX	Ancestral	256	0.4304	0.5123	8
EL39	0.1134	3	a	No plasmid	No CTX	Ancestral	256	0.0141	0.096	8
EL39	0.6835	3	a	CTX-M-15 plasmid	No CTX	Ancestral	256	0.5842	0.6661	8
MG1655	0.1227	3	a	No plasmid	No CTX	Ancestral	256	0.0234	0.1053	8
MG1655	0.5672	3	a	CTX-M-15 plasmid	No CTX	Ancestral	256	0.4679	0.5498	8
F022	0.1244	3	b	No plasmid	No CTX	Ancestral	256	0.0251	0.107	8
F054	0.0985	3	a	No plasmid	No CTX	Ancestral	128	-0.0008	0.0811	7
F022	0.6	3	b	CTX-M-15 plasmid	No CTX	Ancestral	128	0.5007	0.5826	7
F054	0.12	3	b	No plasmid	No CTX	Ancestral	128	0.0207	0.1026	7
F054	0.5643	3	a	CTX-M-15 plasmid	No CTX	Ancestral	128	0.465	0.5469	7
F104	0.1175	3	a	No plasmid	No CTX	Ancestral	128	0.0182	0.1001	7
F104	0.5747	3	a	CTX-M-15 plasmid	No CTX	Ancestral	128	0.4754	0.5573	7
EL39	0.1169	3	a	No plasmid	No CTX	Ancestral	128	0.0176	0.0995	7
EL39	0.7355	3	a	CTX-M-15 plasmid	No CTX	Ancestral	128	0.6362	0.7181	7
MG1655	0.1281	3	a	No plasmid	No CTX	Ancestral	128	0.0288	0.1107	7
MG1655	0.5246	3	a	CTX-M-15 plasmid	No CTX	Ancestral	128	0.4253	0.5072	7
F022	0.1225	3	b	No plasmid	No CTX	Ancestral	128	0.0232	0.1051	7
F054	0.0966	3	a	No plasmid	No CTX	Ancestral	64	-0.0027	0.0792	6
F022	0.5852	3	b	CTX-M-15 plasmid	No CTX	Ancestral	64	0.4859	0.5678	6
F054	0.1246	3	b	No plasmid	No CTX	Ancestral	64	0.0253	0.1072	6
F054	0.5661	3	a	CTX-M-15 plasmid	No CTX	Ancestral	64	0.4668	0.5487	6
F104	0.1158	3	a	No plasmid	No CTX	Ancestral	64	0.0165	0.0984	6
F104	0.5735	3	a	CTX-M-15 plasmid	No CTX	Ancestral	64	0.4742	0.5561	6
EL39	0.1183	3	a	No plasmid	No CTX	Ancestral	64	0.019	0.1009	6
EL39	0.683	3	a	CTX-M-15 plasmid	No CTX	Ancestral	64	0.5837	0.6656	6
MG1655	0.1162	3	a	No plasmid	No CTX	Ancestral	64	0.0169	0.0988	6
MG1655	0.515	3	a	CTX-M-15 plasmid	No CTX	Ancestral	64	0.4157	0.4976	6
F022	0.1245	3	b	No plasmid	No CTX	Ancestral	64	0.0252	0.1071	6
F054	0.6617	3	a	No plasmid	No CTX	Ancestral	0	0.5624	0.6443	5
F022	0.6023	3	b	CTX-M-15 plasmid	No CTX	Ancestral	0	0.503	0.5849	5
F054	0.6613	3	b	No plasmid	No CTX	Ancestral	0	0.562	0.6439	5
F054	0.608	3	a	CTX-M-15 plasmid	No CTX	Ancestral	0	0.5087	0.5906	5
F104	0.6171	3	a	No plasmid	No CTX	Ancestral	0	0.5178	0.5997	5
F104	0.5524	3	a	CTX-M-15 plasmid	No CTX	Ancestral	0	0.4531	0.535	5
EL39	0.7159	3	a	No plasmid	No CTX	Ancestral	0	0.6166	0.6985	5
EL39	0.6697	3	a	CTX-M-15 plasmid	No CTX	Ancestral	0	0.5704	0.6523	5
MG1655	0.5161	3	a	No plasmid	No CTX	Ancestral	0	0.4168	0.4987	5
MG1655	0.5064	3	a	CTX-M-15 plasmid	No CTX	Ancestral	0	0.4071	0.489	5
F022	0.6046	3	b	No plasmid	No CTX	Ancestral	0	0.5053	0.5872	5
F054	0.1009	3	b	CTX-M-15 plasmid	No CTX	Ancestral	4096	0.004	0.0859	12
F054	0.0997	3	c	No plasmid	No CTX	Ancestral	4096	0.0028	0.0847	12
F054	0.1005	3	c	CTX-M-15 plasmid	No CTX	Ancestral	4096	0.0036	0.0855	12
F104	0.0978	3	b	No plasmid	No CTX	Ancestral	4096	0.0009	0.0828	12
F104	0.2258	3	b	CTX-M-15 plasmid	No CTX	Ancestral	4096	0.1289	0.2108	12
EL39	0.1	3	b	No plasmid	No CTX	Ancestral	4096	0.0031	0.085	12
EL39	0.4461	3	b	CTX-M-15 plasmid	No CTX	Ancestral	4096	0.3492	0.4311	12
MG1655	0.0983	3	b	No plasmid	No CTX	Ancestral	4096	0.0014	0.0833	12
MG1655	0.1019	3	b	CTX-M-15 plasmid	No CTX	Ancestral	4096	0.005	0.0869	12
F022	0.0982	3	c	No plasmid	No CTX	Ancestral	4096	0.0013	0.0832	12
F022	0.244	3	c	CTX-M-15 plasmid	No CTX	Ancestral	4096	0.1471	0.229	12
F054	0.1004	3	b	CTX-M-15 plasmid	No CTX	Ancestral	2048	0.0035	0.0854	11
F054	0.1013	3	c	No plasmid	No CTX	Ancestral	2048	0.0044	0.0863	11
F054	0.3406	3	c	CTX-M-15 plasmid	No CTX	Ancestral	2048	0.2437	0.3256	11
F104	0.0986	3	b	No plasmid	No CTX	Ancestral	2048	0.0017	0.0836	11
F104	0.4096	3	b	CTX-M-15 plasmid	No CTX	Ancestral	2048	0.3127	0.3946	11
EL39	0.1041	3	b	No plasmid	No CTX	Ancestral	2048	0.0072	0.0891	11
EL39	0.6532	3	b	CTX-M-15 plasmid	No CTX	Ancestral	2048	0.5563	0.6382	11
MG1655	0.0989	3	b	No plasmid	No CTX	Ancestral	2048	0.002	0.0839	11
MG1655	0.1388	3	b	CTX-M-15 plasmid	No CTX	Ancestral	2048	0.0419	0.1238	11
F022	0.0978	3	c	No plasmid	No CTX	Ancestral	2048	0.0009	0.0828	11
F022	0.3839	3	c	CTX-M-15 plasmid	No CTX	Ancestral	2048	0.287	0.3689	11
F054	0.4553	3	b	CTX-M-15 plasmid	No CTX	Ancestral	1024	0.3584	0.4403	10
F054	0.0992	3	c	No plasmid	No CTX	Ancestral	1024	0.0023	0.0842	10
F054	0.5262	3	c	CTX-M-15 plasmid	No CTX	Ancestral	1024	0.4293	0.5112	10
F104	0.0992	3	b	No plasmid	No CTX	Ancestral	1024	0.0023	0.0842	10
F104	0.5005	3	b	CTX-M-15 plasmid	No CTX	Ancestral	1024	0.4036	0.4855	10
EL39	0.1056	3	b	No plasmid	No CTX	Ancestral	1024	0.0087	0.0906	10
EL39	0.66	3	b	CTX-M-15 plasmid	No CTX	Ancestral	1024	0.5631	0.645	10
MG1655	0.1043	3	b	No plasmid	No CTX	Ancestral	1024	0.0074	0.0893	10
MG1655	0.2266	3	b	CTX-M-15 plasmid	No CTX	Ancestral	1024	0.1297	0.2116	10
F022	0.1021	3	c	No plasmid	No CTX	Ancestral	1024	0.0052	0.0871	10
F022	0.457	3	c	CTX-M-15 plasmid	No CTX	Ancestral	1024	0.3601	0.442	10
F054	0.5737	3	b	CTX-M-15 plasmid	No CTX	Ancestral	512	0.4768	0.5587	9
F054	0.1054	3	c	No plasmid	No CTX	Ancestral	512	0.0085	0.0904	9
F054	0.6019	3	c	CTX-M-15 plasmid	No CTX	Ancestral	512	0.505	0.5869	9
F104	0.1025	3	b	No plasmid	No CTX	Ancestral	512	0.0056	0.0875	9
F104	0.5563	3	b	CTX-M-15 plasmid	No CTX	Ancestral	512	0.4594	0.5413	9
EL39	0.106	3	b	No plasmid	No CTX	Ancestral	512	0.0091	0.091	9
EL39	0.6691	3	b	CTX-M-15 plasmid	No CTX	Ancestral	512	0.5722	0.6541	9
MG1655	0.1058	3	b	No plasmid	No CTX	Ancestral	512	0.0089	0.0908	9
MG1655	0.51	3	b	CTX-M-15 plasmid	No CTX	Ancestral	512	0.4131	0.495	9
F022	0.1073	3	c	No plasmid	No CTX	Ancestral	512	0.0104	0.0923	9
F022	0.4656	3	c	CTX-M-15 plasmid	No CTX	Ancestral	512	0.3687	0.4506	9
F054	0.5882	3	b	CTX-M-15 plasmid	No CTX	Ancestral	256	0.4913	0.5732	8
F054	0.1031	3	c	No plasmid	No CTX	Ancestral	256	0.0062	0.0881	8
F054	0.5617	3	c	CTX-M-15 plasmid	No CTX	Ancestral	256	0.4648	0.5467	8
F104	0.0992	3	b	No plasmid	No CTX	Ancestral	256	0.0023	0.0842	8
F104	0.5619	3	b	CTX-M-15 plasmid	No CTX	Ancestral	256	0.465	0.5469	8
EL39	0.1102	3	b	No plasmid	No CTX	Ancestral	256	0.0133	0.0952	8
EL39	0.7015	3	b	CTX-M-15 plasmid	No CTX	Ancestral	256	0.6046	0.6865	8
MG1655	0.1099	3	b	No plasmid	No CTX	Ancestral	256	0.013	0.0949	8
MG1655	0.5233	3	b	CTX-M-15 plasmid	No CTX	Ancestral	256	0.4264	0.5083	8
F022	0.1069	3	c	No plasmid	No CTX	Ancestral	256	0.01	0.0919	8
F022	0.4761	3	c	CTX-M-15 plasmid	No CTX	Ancestral	256	0.3792	0.4611	8
F054	0.6064	3	b	CTX-M-15 plasmid	No CTX	Ancestral	128	0.5095	0.5914	7
F054	0.1074	3	c	No plasmid	No CTX	Ancestral	128	0.0105	0.0924	7
F054	0.6196	3	c	CTX-M-15 plasmid	No CTX	Ancestral	128	0.5227	0.6046	7
F104	0.0989	3	b	No plasmid	No CTX	Ancestral	128	0.002	0.0839	7
F104	0.5672	3	b	CTX-M-15 plasmid	No CTX	Ancestral	128	0.4703	0.5522	7
EL39	0.1104	3	b	No plasmid	No CTX	Ancestral	128	0.0135	0.0954	7
EL39	0.6895	3	b	CTX-M-15 plasmid	No CTX	Ancestral	128	0.5926	0.6745	7
MG1655	0.1103	3	b	No plasmid	No CTX	Ancestral	128	0.0134	0.0953	7
MG1655	0.5788	3	b	CTX-M-15 plasmid	No CTX	Ancestral	128	0.4819	0.5638	7
F022	0.1122	3	c	No plasmid	No CTX	Ancestral	128	0.0153	0.0972	7
F022	0.4681	3	c	CTX-M-15 plasmid	No CTX	Ancestral	128	0.3712	0.4531	7
F054	0.6276	3	b	CTX-M-15 plasmid	No CTX	Ancestral	64	0.5307	0.6126	6
F054	0.1088	3	c	No plasmid	No CTX	Ancestral	64	0.0119	0.0938	6
F054	0.6126	3	c	CTX-M-15 plasmid	No CTX	Ancestral	64	0.5157	0.5976	6
F104	0.0985	3	b	No plasmid	No CTX	Ancestral	64	0.0016	0.0835	6
F104	0.5751	3	b	CTX-M-15 plasmid	No CTX	Ancestral	64	0.4782	0.5601	6
EL39	0.1115	3	b	No plasmid	No CTX	Ancestral	64	0.0146	0.0965	6
EL39	0.6708	3	b	CTX-M-15 plasmid	No CTX	Ancestral	64	0.5739	0.6558	6
MG1655	0.1074	3	b	No plasmid	No CTX	Ancestral	64	0.0105	0.0924	6
MG1655	0.4684	3	b	CTX-M-15 plasmid	No CTX	Ancestral	64	0.3715	0.4534	6
F022	0.1183	3	c	No plasmid	No CTX	Ancestral	64	0.0214	0.1033	6
F022	0.5071	3	c	CTX-M-15 plasmid	No CTX	Ancestral	64	0.4102	0.4921	6
F054	0.6714	3	b	CTX-M-15 plasmid	No CTX	Ancestral	0	0.5745	0.6564	5
F054	0.6298	3	c	No plasmid	No CTX	Ancestral	0	0.5329	0.6148	5
F054	0.6475	3	c	CTX-M-15 plasmid	No CTX	Ancestral	0	0.5506	0.6325	5
F104	0.618	3	b	No plasmid	No CTX	Ancestral	0	0.5211	0.603	5
F104	0.5884	3	b	CTX-M-15 plasmid	No CTX	Ancestral	0	0.4915	0.5734	5
EL39	0.7176	3	b	No plasmid	No CTX	Ancestral	0	0.6207	0.7026	5
EL39	0.6704	3	b	CTX-M-15 plasmid	No CTX	Ancestral	0	0.5735	0.6554	5
MG1655	0.4632	3	b	No plasmid	No CTX	Ancestral	0	0.3663	0.4482	5
MG1655	0.4746	3	b	CTX-M-15 plasmid	No CTX	Ancestral	0	0.3777	0.4596	5
F022	0.5892	3	c	No plasmid	No CTX	Ancestral	0	0.4923	0.5742	5
F022	0.4659	3	c	CTX-M-15 plasmid	No CTX	Ancestral	0	0.369	0.4509	5
F104	0.1001	3	c	No plasmid	No CTX	Ancestral	4096	0.0019	0.0838	12
F104	0.2256	3	c	CTX-M-15 plasmid	No CTX	Ancestral	4096	0.1274	0.2093	12
EL39	0.1024	3	c	No plasmid	No CTX	Ancestral	4096	0.0042	0.0861	12
EL39	0.5392	3	c	CTX-M-15 plasmid	No CTX	Ancestral	4096	0.441	0.5229	12
MG1655	0.1006	3	c	No plasmid	No CTX	Ancestral	4096	0.0024	0.0843	12
MG1655	0.1001	3	c	CTX-M-15 plasmid	No CTX	Ancestral	4096	0.0019	0.0838	12
F104	0.0987	3	c	No plasmid	No CTX	Ancestral	2048	0.0005	0.0824	11
F104	0.4368	3	c	CTX-M-15 plasmid	No CTX	Ancestral	2048	0.3386	0.4205	11
EL39	0.1005	3	c	No plasmid	No CTX	Ancestral	2048	0.0023	0.0842	11
EL39	0.6925	3	c	CTX-M-15 plasmid	No CTX	Ancestral	2048	0.5943	0.6762	11
MG1655	0.0996	3	c	No plasmid	No CTX	Ancestral	2048	0.0014	0.0833	11
MG1655	0.1242	3	c	CTX-M-15 plasmid	No CTX	Ancestral	2048	0.026	0.1079	11
F104	0.0969	3	c	No plasmid	No CTX	Ancestral	1024	-0.0013	0.0806	10
F104	0.5236	3	c	CTX-M-15 plasmid	No CTX	Ancestral	1024	0.4254	0.5073	10
EL39	0.099	3	c	No plasmid	No CTX	Ancestral	1024	0.0008	0.0827	10
EL39	0.6889	3	c	CTX-M-15 plasmid	No CTX	Ancestral	1024	0.5907	0.6726	10
MG1655	0.1	3	c	No plasmid	No CTX	Ancestral	1024	0.0018	0.0837	10
MG1655	0.1945	3	c	CTX-M-15 plasmid	No CTX	Ancestral	1024	0.0963	0.1782	10
F104	0.0979	3	c	No plasmid	No CTX	Ancestral	512	-0.0003	0.0816	9
F104	0.5533	3	c	CTX-M-15 plasmid	No CTX	Ancestral	512	0.4551	0.537	9
EL39	0.0981	3	c	No plasmid	No CTX	Ancestral	512	-0.0001	0.0818	9
EL39	0.68	3	c	CTX-M-15 plasmid	No CTX	Ancestral	512	0.5818	0.6637	9
MG1655	0.0989	3	c	No plasmid	No CTX	Ancestral	512	0.0007	0.0826	9
MG1655	0.4787	3	c	CTX-M-15 plasmid	No CTX	Ancestral	512	0.3805	0.4624	9
F104	0.0966	3	c	No plasmid	No CTX	Ancestral	256	-0.0016	0.0803	8
F104	0.6103	3	c	CTX-M-15 plasmid	No CTX	Ancestral	256	0.5121	0.594	8
EL39	0.0969	3	c	No plasmid	No CTX	Ancestral	256	-0.0013	0.0806	8
EL39	0.674	3	c	CTX-M-15 plasmid	No CTX	Ancestral	256	0.5758	0.6577	8
MG1655	0.096	3	c	No plasmid	No CTX	Ancestral	256	-0.0022	0.0797	8
MG1655	0.5211	3	c	CTX-M-15 plasmid	No CTX	Ancestral	256	0.4229	0.5048	8
F104	0.0966	3	c	No plasmid	No CTX	Ancestral	128	-0.0016	0.0803	7
F104	0.5866	3	c	CTX-M-15 plasmid	No CTX	Ancestral	128	0.4884	0.5703	7
EL39	0.1006	3	c	No plasmid	No CTX	Ancestral	128	0.0024	0.0843	7
EL39	0.6859	3	c	CTX-M-15 plasmid	No CTX	Ancestral	128	0.5877	0.6696	7
MG1655	0.0983	3	c	No plasmid	No CTX	Ancestral	128	0.0001	0.082	7
MG1655	0.5312	3	c	CTX-M-15 plasmid	No CTX	Ancestral	128	0.433	0.5149	7
F104	0.0973	3	c	No plasmid	No CTX	Ancestral	64	-0.0009	0.081	6
F104	0.576	3	c	CTX-M-15 plasmid	No CTX	Ancestral	64	0.4778	0.5597	6
EL39	0.0981	3	c	No plasmid	No CTX	Ancestral	64	-0.0001	0.0818	6
EL39	0.6948	3	c	CTX-M-15 plasmid	No CTX	Ancestral	64	0.5966	0.6785	6
MG1655	0.0987	3	c	No plasmid	No CTX	Ancestral	64	0.0005	0.0824	6
MG1655	0.5086	3	c	CTX-M-15 plasmid	No CTX	Ancestral	64	0.4104	0.4923	6
F104	0.6349	3	c	No plasmid	No CTX	Ancestral	0	0.5367	0.6186	5
F104	0.5657	3	c	CTX-M-15 plasmid	No CTX	Ancestral	0	0.4675	0.5494	5
EL39	0.6782	3	c	No plasmid	No CTX	Ancestral	0	0.58	0.6619	5
EL39	0.6582	3	c	CTX-M-15 plasmid	No CTX	Ancestral	0	0.56	0.6419	5
MG1655	0.5101	3	c	No plasmid	No CTX	Ancestral	0	0.4119	0.4938	5
MG1655	0.5088	3	c	CTX-M-15 plasmid	No CTX	Ancestral	0	0.4106	0.4925	5
MG1655	0.102	4	c	CTX-M-15 plasmid	No CTX	Ancestral	4096	0.0051	0.087	12
F022	0.0987	4	c	No plasmid	No CTX	Ancestral	4096	0.0018	0.0837	12
MG1655	0.1278	4	d	CTX-M-15 plasmid	No CTX	Ancestral	4096	0.0309	0.1128	12
MG1655	0.0987	4	c	No plasmid	No CTX	Ancestral	4096	0.0018	0.0837	12
EL39	0.2756	4	c	CTX-M-15 plasmid	No CTX	Ancestral	4096	0.1787	0.2606	12
EL39	0.0984	4	c	No plasmid	No CTX	Ancestral	4096	0.0015	0.0834	12
F104	0.0975	4	c	CTX-M-15 plasmid	No CTX	Ancestral	4096	0.0006	0.0825	12
F104	0.0973	4	c	No plasmid	No CTX	Ancestral	4096	0.0004	0.0823	12
F054	0.1012	4	c	CTX-M-15 plasmid	No CTX	Ancestral	4096	0.0043	0.0862	12
F054	0.0989	4	c	No plasmid	No CTX	Ancestral	4096	0.002	0.0839	12
F022	0.0983	4	c	CTX-M-15 plasmid	No CTX	Ancestral	4096	0.0014	0.0833	12
MG1655	0.0978	4	c	CTX-M-15 plasmid	No CTX	Ancestral	2048	0.0009	0.0828	11
F022	0.0975	4	c	No plasmid	No CTX	Ancestral	2048	0.0006	0.0825	11
MG1655	0.1743	4	d	CTX-M-15 plasmid	No CTX	Ancestral	2048	0.0774	0.1593	11
MG1655	0.0983	4	c	No plasmid	No CTX	Ancestral	2048	0.0014	0.0833	11
EL39	0.6196	4	c	CTX-M-15 plasmid	No CTX	Ancestral	2048	0.5227	0.6046	11
EL39	0.0986	4	c	No plasmid	No CTX	Ancestral	2048	0.0017	0.0836	11
F104	0.3594	4	c	CTX-M-15 plasmid	No CTX	Ancestral	2048	0.2625	0.3444	11
F104	0.0975	4	c	No plasmid	No CTX	Ancestral	2048	0.0006	0.0825	11
F054	0.1078	4	c	CTX-M-15 plasmid	No CTX	Ancestral	2048	0.0109	0.0928	11
F054	0.0971	4	c	No plasmid	No CTX	Ancestral	2048	0.0002	0.0821	11
F022	0.1012	4	c	CTX-M-15 plasmid	No CTX	Ancestral	2048	0.0043	0.0862	11
MG1655	0.0979	4	c	CTX-M-15 plasmid	No CTX	Ancestral	1024	0.001	0.0829	10
F022	0.0965	4	c	No plasmid	No CTX	Ancestral	1024	-0.0004	0.0815	10
MG1655	0.2403	4	d	CTX-M-15 plasmid	No CTX	Ancestral	1024	0.1434	0.2253	10
MG1655	0.0973	4	c	No plasmid	No CTX	Ancestral	1024	0.0004	0.0823	10
EL39	0.6185	4	c	CTX-M-15 plasmid	No CTX	Ancestral	1024	0.5216	0.6035	10
EL39	0.0968	4	c	No plasmid	No CTX	Ancestral	1024	-0.0001	0.0818	10
F104	0.4614	4	c	CTX-M-15 plasmid	No CTX	Ancestral	1024	0.3645	0.4464	10
F104	0.0953	4	c	No plasmid	No CTX	Ancestral	1024	-0.0016	0.0803	10
F054	0.5282	4	c	CTX-M-15 plasmid	No CTX	Ancestral	1024	0.4313	0.5132	10
F054	0.0962	4	c	No plasmid	No CTX	Ancestral	1024	-0.0007	0.0812	10
F022	0.3991	4	c	CTX-M-15 plasmid	No CTX	Ancestral	1024	0.3022	0.3841	10
MG1655	0.4682	4	c	CTX-M-15 plasmid	No CTX	Ancestral	512	0.3713	0.4532	9
F022	0.0957	4	c	No plasmid	No CTX	Ancestral	512	-0.0012	0.0807	9
MG1655	0.3847	4	d	CTX-M-15 plasmid	No CTX	Ancestral	512	0.2878	0.3697	9
MG1655	0.0962	4	c	No plasmid	No CTX	Ancestral	512	-0.0007	0.0812	9
EL39	0.6015	4	c	CTX-M-15 plasmid	No CTX	Ancestral	512	0.5046	0.5865	9
EL39	0.0967	4	c	No plasmid	No CTX	Ancestral	512	-0.0002	0.0817	9
F104	0.5107	4	c	CTX-M-15 plasmid	No CTX	Ancestral	512	0.4138	0.4957	9
F104	0.0981	4	c	No plasmid	No CTX	Ancestral	512	0.0012	0.0831	9
F054	0.6019	4	c	CTX-M-15 plasmid	No CTX	Ancestral	512	0.505	0.5869	9
F054	0.0951	4	c	No plasmid	No CTX	Ancestral	512	-0.0018	0.0801	9
F022	0.4617	4	c	CTX-M-15 plasmid	No CTX	Ancestral	512	0.3648	0.4467	9
MG1655	0.5159	4	c	CTX-M-15 plasmid	No CTX	Ancestral	256	0.419	0.5009	8
F022	0.0972	4	c	No plasmid	No CTX	Ancestral	256	0.0003	0.0822	8
MG1655	0.4874	4	d	CTX-M-15 plasmid	No CTX	Ancestral	256	0.3905	0.4724	8
MG1655	0.0964	4	c	No plasmid	No CTX	Ancestral	256	-0.0005	0.0814	8
EL39	0.6386	4	c	CTX-M-15 plasmid	No CTX	Ancestral	256	0.5417	0.6236	8
EL39	0.0953	4	c	No plasmid	No CTX	Ancestral	256	-0.0016	0.0803	8
F104	0.5358	4	c	CTX-M-15 plasmid	No CTX	Ancestral	256	0.4389	0.5208	8
F104	0.0977	4	c	No plasmid	No CTX	Ancestral	256	0.0008	0.0827	8
F054	0.6175	4	c	CTX-M-15 plasmid	No CTX	Ancestral	256	0.5206	0.6025	8
F054	0.0971	4	c	No plasmid	No CTX	Ancestral	256	0.0002	0.0821	8
F022	0.4561	4	c	CTX-M-15 plasmid	No CTX	Ancestral	256	0.3592	0.4411	8
MG1655	0.5294	4	c	CTX-M-15 plasmid	No CTX	Ancestral	128	0.4325	0.5144	7
F022	0.0957	4	c	No plasmid	No CTX	Ancestral	128	-0.0012	0.0807	7
MG1655	0.4584	4	d	CTX-M-15 plasmid	No CTX	Ancestral	128	0.3615	0.4434	7
MG1655	0.0961	4	c	No plasmid	No CTX	Ancestral	128	-0.0008	0.0811	7
EL39	0.6433	4	c	CTX-M-15 plasmid	No CTX	Ancestral	128	0.5464	0.6283	7
EL39	0.0975	4	c	No plasmid	No CTX	Ancestral	128	0.0006	0.0825	7
F104	0.5244	4	c	CTX-M-15 plasmid	No CTX	Ancestral	128	0.4275	0.5094	7
F104	0.0966	4	c	No plasmid	No CTX	Ancestral	128	-0.0003	0.0816	7
F054	0.6096	4	c	CTX-M-15 plasmid	No CTX	Ancestral	128	0.5127	0.5946	7
F054	0.0995	4	c	No plasmid	No CTX	Ancestral	128	0.0026	0.0845	7
F022	0.4781	4	c	CTX-M-15 plasmid	No CTX	Ancestral	128	0.3812	0.4631	7
MG1655	0.5384	4	c	CTX-M-15 plasmid	No CTX	Ancestral	64	0.4415	0.5234	6
F022	0.0961	4	c	No plasmid	No CTX	Ancestral	64	-0.0008	0.0811	6
MG1655	0.4833	4	d	CTX-M-15 plasmid	No CTX	Ancestral	64	0.3864	0.4683	6
MG1655	0.0963	4	c	No plasmid	No CTX	Ancestral	64	-0.0006	0.0813	6
EL39	0.6812	4	c	CTX-M-15 plasmid	No CTX	Ancestral	64	0.5843	0.6662	6
EL39	0.0974	4	c	No plasmid	No CTX	Ancestral	64	0.0005	0.0824	6
F104	0.5325	4	c	CTX-M-15 plasmid	No CTX	Ancestral	64	0.4356	0.5175	6
F104	0.0974	4	c	No plasmid	No CTX	Ancestral	64	0.0005	0.0824	6
F054	0.5807	4	c	CTX-M-15 plasmid	No CTX	Ancestral	64	0.4838	0.5657	6
F054	0.0968	4	c	No plasmid	No CTX	Ancestral	64	-0.0001	0.0818	6
F022	0.4312	4	c	CTX-M-15 plasmid	No CTX	Ancestral	64	0.3343	0.4162	6
MG1655	0.6233	4	c	CTX-M-15 plasmid	No CTX	Ancestral	0	0.5264	0.6083	5
F022	0.5341	4	c	No plasmid	No CTX	Ancestral	0	0.4372	0.5191	5
MG1655	0.4702	4	d	CTX-M-15 plasmid	No CTX	Ancestral	0	0.3733	0.4552	5
MG1655	0.5652	4	c	No plasmid	No CTX	Ancestral	0	0.4683	0.5502	5
EL39	0.6767	4	c	CTX-M-15 plasmid	No CTX	Ancestral	0	0.5798	0.6617	5
EL39	0.6494	4	c	No plasmid	No CTX	Ancestral	0	0.5525	0.6344	5
F104	0.4946	4	c	CTX-M-15 plasmid	No CTX	Ancestral	0	0.3977	0.4796	5
F104	0.4983	4	c	No plasmid	No CTX	Ancestral	0	0.4014	0.4833	5
F054	0.5862	4	c	CTX-M-15 plasmid	No CTX	Ancestral	0	0.4893	0.5712	5
F054	0.5808	4	c	No plasmid	No CTX	Ancestral	0	0.4839	0.5658	5
F022	0.4294	4	c	CTX-M-15 plasmid	No CTX	Ancestral	0	0.3325	0.4144	5
MG1655	0.0979	4	d	No plasmid	No CTX	Ancestral	4096	0.0002	0.0821	12
MG1655	0.102	4	e	CTX-M-15 plasmid	No CTX	Ancestral	4096	0.0043	0.0862	12
MG1655	0.0977	4	e	No plasmid	No CTX	Ancestral	4096	0	0.0819	12
EL39	0.2649	4	d	CTX-M-15 plasmid	No CTX	Ancestral	4096	0.1672	0.2491	12
EL39	0.098	4	d	No plasmid	No CTX	Ancestral	4096	0.0003	0.0822	12
F104	0.0992	4	d	CTX-M-15 plasmid	No CTX	Ancestral	4096	0.0015	0.0834	12
F104	0.0976	4	d	No plasmid	No CTX	Ancestral	4096	-0.0001	0.0818	12
F054	0.1011	4	d	CTX-M-15 plasmid	No CTX	Ancestral	4096	0.0034	0.0853	12
F054	0.0983	4	d	No plasmid	No CTX	Ancestral	4096	0.0006	0.0825	12
F022	0.3117	4	d	CTX-M-15 plasmid	No CTX	Ancestral	4096	0.214	0.2959	12
F022	0.1003	4	d	No plasmid	No CTX	Ancestral	4096	0.0026	0.0845	12
MG1655	0.0975	4	d	No plasmid	No CTX	Ancestral	2048	-0.0002	0.0817	11
MG1655	0.1001	4	e	CTX-M-15 plasmid	No CTX	Ancestral	2048	0.0024	0.0843	11
MG1655	0.0963	4	e	No plasmid	No CTX	Ancestral	2048	-0.0014	0.0805	11
EL39	0.6124	4	d	CTX-M-15 plasmid	No CTX	Ancestral	2048	0.5147	0.5966	11
EL39	0.1008	4	d	No plasmid	No CTX	Ancestral	2048	0.0031	0.085	11
F104	0.4073	4	d	CTX-M-15 plasmid	No CTX	Ancestral	2048	0.3096	0.3915	11
F104	0.0971	4	d	No plasmid	No CTX	Ancestral	2048	-0.0006	0.0813	11
F054	0.1039	4	d	CTX-M-15 plasmid	No CTX	Ancestral	2048	0.0062	0.0881	11
F054	0.0978	4	d	No plasmid	No CTX	Ancestral	2048	0.0001	0.082	11
F022	0.4847	4	d	CTX-M-15 plasmid	No CTX	Ancestral	2048	0.387	0.4689	11
F022	0.0975	4	d	No plasmid	No CTX	Ancestral	2048	-0.0002	0.0817	11
MG1655	0.0972	4	d	No plasmid	No CTX	Ancestral	1024	-0.0005	0.0814	10
MG1655	0.1141	4	e	CTX-M-15 plasmid	No CTX	Ancestral	1024	0.0164	0.0983	10
MG1655	0.0954	4	e	No plasmid	No CTX	Ancestral	1024	-0.0023	0.0796	10
EL39	0.6281	4	d	CTX-M-15 plasmid	No CTX	Ancestral	1024	0.5304	0.6123	10
EL39	0.1002	4	d	No plasmid	No CTX	Ancestral	1024	0.0025	0.0844	10
F104	0.4443	4	d	CTX-M-15 plasmid	No CTX	Ancestral	1024	0.3466	0.4285	10
F104	0.0977	4	d	No plasmid	No CTX	Ancestral	1024	0	0.0819	10
F054	0.5214	4	d	CTX-M-15 plasmid	No CTX	Ancestral	1024	0.4237	0.5056	10
F054	0.0973	4	d	No plasmid	No CTX	Ancestral	1024	-0.0004	0.0815	10
F022	0.5124	4	d	CTX-M-15 plasmid	No CTX	Ancestral	1024	0.4147	0.4966	10
F022	0.0973	4	d	No plasmid	No CTX	Ancestral	1024	-0.0004	0.0815	10
MG1655	0.0963	4	d	No plasmid	No CTX	Ancestral	512	-0.0014	0.0805	9
MG1655	0.4589	4	e	CTX-M-15 plasmid	No CTX	Ancestral	512	0.3612	0.4431	9
MG1655	0.0957	4	e	No plasmid	No CTX	Ancestral	512	-0.002	0.0799	9
EL39	0.6245	4	d	CTX-M-15 plasmid	No CTX	Ancestral	512	0.5268	0.6087	9
EL39	0.1021	4	d	No plasmid	No CTX	Ancestral	512	0.0044	0.0863	9
F104	0.485	4	d	CTX-M-15 plasmid	No CTX	Ancestral	512	0.3873	0.4692	9
F104	0.098	4	d	No plasmid	No CTX	Ancestral	512	0.0003	0.0822	9
F054	0.6012	4	d	CTX-M-15 plasmid	No CTX	Ancestral	512	0.5035	0.5854	9
F054	0.0976	4	d	No plasmid	No CTX	Ancestral	512	-0.0001	0.0818	9
F022	0.5484	4	d	CTX-M-15 plasmid	No CTX	Ancestral	512	0.4507	0.5326	9
F022	0.0957	4	d	No plasmid	No CTX	Ancestral	512	-0.002	0.0799	9
MG1655	0.0966	4	d	No plasmid	No CTX	Ancestral	256	-0.0011	0.0808	8
MG1655	0.5377	4	e	CTX-M-15 plasmid	No CTX	Ancestral	256	0.44	0.5219	8
MG1655	0.0965	4	e	No plasmid	No CTX	Ancestral	256	-0.0012	0.0807	8
EL39	0.6372	4	d	CTX-M-15 plasmid	No CTX	Ancestral	256	0.5395	0.6214	8
EL39	0.0965	4	d	No plasmid	No CTX	Ancestral	256	-0.0012	0.0807	8
F104	0.4956	4	d	CTX-M-15 plasmid	No CTX	Ancestral	256	0.3979	0.4798	8
F104	0.0961	4	d	No plasmid	No CTX	Ancestral	256	-0.0016	0.0803	8
F054	0.5982	4	d	CTX-M-15 plasmid	No CTX	Ancestral	256	0.5005	0.5824	8
F054	0.0978	4	d	No plasmid	No CTX	Ancestral	256	0.0001	0.082	8
F022	0.5511	4	d	CTX-M-15 plasmid	No CTX	Ancestral	256	0.4534	0.5353	8
F022	0.0969	4	d	No plasmid	No CTX	Ancestral	256	-0.0008	0.0811	8
MG1655	0.0976	4	d	No plasmid	No CTX	Ancestral	128	-0.0001	0.0818	7
MG1655	0.5331	4	e	CTX-M-15 plasmid	No CTX	Ancestral	128	0.4354	0.5173	7
MG1655	0.0966	4	e	No plasmid	No CTX	Ancestral	128	-0.0011	0.0808	7
EL39	0.5988	4	d	CTX-M-15 plasmid	No CTX	Ancestral	128	0.5011	0.583	7
EL39	0.0973	4	d	No plasmid	No CTX	Ancestral	128	-0.0004	0.0815	7
F104	0.5118	4	d	CTX-M-15 plasmid	No CTX	Ancestral	128	0.4141	0.496	7
F104	0.0971	4	d	No plasmid	No CTX	Ancestral	128	-0.0006	0.0813	7
F054	0.6039	4	d	CTX-M-15 plasmid	No CTX	Ancestral	128	0.5062	0.5881	7
F054	0.0968	4	d	No plasmid	No CTX	Ancestral	128	-0.0009	0.081	7
F022	0.5606	4	d	CTX-M-15 plasmid	No CTX	Ancestral	128	0.4629	0.5448	7
F022	0.0983	4	d	No plasmid	No CTX	Ancestral	128	0.0006	0.0825	7
MG1655	0.096	4	d	No plasmid	No CTX	Ancestral	64	-0.0017	0.0802	6
MG1655	0.4638	4	e	CTX-M-15 plasmid	No CTX	Ancestral	64	0.3661	0.448	6
MG1655	0.0962	4	e	No plasmid	No CTX	Ancestral	64	-0.0015	0.0804	6
EL39	0.6301	4	d	CTX-M-15 plasmid	No CTX	Ancestral	64	0.5324	0.6143	6
EL39	0.0993	4	d	No plasmid	No CTX	Ancestral	64	0.0016	0.0835	6
F104	0.534	4	d	CTX-M-15 plasmid	No CTX	Ancestral	64	0.4363	0.5182	6
F104	0.0975	4	d	No plasmid	No CTX	Ancestral	64	-0.0002	0.0817	6
F054	0.5976	4	d	CTX-M-15 plasmid	No CTX	Ancestral	64	0.4999	0.5818	6
F054	0.096	4	d	No plasmid	No CTX	Ancestral	64	-0.0017	0.0802	6
F022	0.5059	4	d	CTX-M-15 plasmid	No CTX	Ancestral	64	0.4082	0.4901	6
F022	0.099	4	d	No plasmid	No CTX	Ancestral	64	0.0013	0.0832	6
MG1655	0.6365	4	d	No plasmid	No CTX	Ancestral	0	0.5388	0.6207	5
MG1655	0.5158	4	e	CTX-M-15 plasmid	No CTX	Ancestral	0	0.4181	0.5	5
MG1655	0.5453	4	e	No plasmid	No CTX	Ancestral	0	0.4476	0.5295	5
EL39	0.6295	4	d	CTX-M-15 plasmid	No CTX	Ancestral	0	0.5318	0.6137	5
EL39	0.6361	4	d	No plasmid	No CTX	Ancestral	0	0.5384	0.6203	5
F104	0.4745	4	d	CTX-M-15 plasmid	No CTX	Ancestral	0	0.3768	0.4587	5
F104	0.5126	4	d	No plasmid	No CTX	Ancestral	0	0.4149	0.4968	5
F054	0.5873	4	d	CTX-M-15 plasmid	No CTX	Ancestral	0	0.4896	0.5715	5
F054	0.5888	4	d	No plasmid	No CTX	Ancestral	0	0.4911	0.573	5
F022	0.477	4	d	CTX-M-15 plasmid	No CTX	Ancestral	0	0.3793	0.4612	5
F022	0.4778	4	d	No plasmid	No CTX	Ancestral	0	0.3801	0.462	5
EL39	0.2435	4	e	CTX-M-15 plasmid	No CTX	Ancestral	4096	0.146	0.2279	12
MG1655	0.1004	4	b	No plasmid	No CTX	Ancestral	4096	0.0029	0.0848	12
EL39	0.1029	4	b	CTX-M-15 plasmid	No CTX	Ancestral	4096	0.0054	0.0873	12
EL39	0.0988	4	e	No plasmid	No CTX	Ancestral	4096	0.0013	0.0832	12
F104	0.1001	4	e	CTX-M-15 plasmid	No CTX	Ancestral	4096	0.0026	0.0845	12
F104	0.0992	4	e	No plasmid	No CTX	Ancestral	4096	0.0017	0.0836	12
F054	0.1011	4	e	CTX-M-15 plasmid	No CTX	Ancestral	4096	0.0036	0.0855	12
F054	0.0983	4	e	No plasmid	No CTX	Ancestral	4096	0.0008	0.0827	12
F022	0.2645	4	e	CTX-M-15 plasmid	No CTX	Ancestral	4096	0.167	0.2489	12
F022	0.0989	4	e	No plasmid	No CTX	Ancestral	4096	0.0014	0.0833	12
MG1655	0.1062	4	b	CTX-M-15 plasmid	No CTX	Ancestral	4096	0.0087	0.0906	12
EL39	0.6044	4	e	CTX-M-15 plasmid	No CTX	Ancestral	2048	0.5069	0.5888	11
MG1655	0.1064	4	b	No plasmid	No CTX	Ancestral	2048	0.0089	0.0908	11
EL39	0.59	4	b	CTX-M-15 plasmid	No CTX	Ancestral	2048	0.4925	0.5744	11
EL39	0.1063	4	e	No plasmid	No CTX	Ancestral	2048	0.0088	0.0907	11
F104	0.2229	4	e	CTX-M-15 plasmid	No CTX	Ancestral	2048	0.1254	0.2073	11
F104	0.1082	4	e	No plasmid	No CTX	Ancestral	2048	0.0107	0.0926	11
F054	0.3371	4	e	CTX-M-15 plasmid	No CTX	Ancestral	2048	0.2396	0.3215	11
F054	0.1087	4	e	No plasmid	No CTX	Ancestral	2048	0.0112	0.0931	11
F022	0.4817	4	e	CTX-M-15 plasmid	No CTX	Ancestral	2048	0.3842	0.4661	11
F022	0.108	4	e	No plasmid	No CTX	Ancestral	2048	0.0105	0.0924	11
MG1655	0.2351	4	b	CTX-M-15 plasmid	No CTX	Ancestral	2048	0.1376	0.2195	11
EL39	0.6431	4	e	CTX-M-15 plasmid	No CTX	Ancestral	1024	0.5456	0.6275	10
MG1655	0.1085	4	b	No plasmid	No CTX	Ancestral	1024	0.011	0.0929	10
EL39	0.6651	4	b	CTX-M-15 plasmid	No CTX	Ancestral	1024	0.5676	0.6495	10
EL39	0.1102	4	e	No plasmid	No CTX	Ancestral	1024	0.0127	0.0946	10
F104	0.3447	4	e	CTX-M-15 plasmid	No CTX	Ancestral	1024	0.2472	0.3291	10
F104	0.1095	4	e	No plasmid	No CTX	Ancestral	1024	0.012	0.0939	10
F054	0.5364	4	e	CTX-M-15 plasmid	No CTX	Ancestral	1024	0.4389	0.5208	10
F054	0.1084	4	e	No plasmid	No CTX	Ancestral	1024	0.0109	0.0928	10
F022	0.5438	4	e	CTX-M-15 plasmid	No CTX	Ancestral	1024	0.4463	0.5282	10
F022	0.1105	4	e	No plasmid	No CTX	Ancestral	1024	0.013	0.0949	10
MG1655	0.3205	4	b	CTX-M-15 plasmid	No CTX	Ancestral	1024	0.223	0.3049	10
EL39	0.6469	4	e	CTX-M-15 plasmid	No CTX	Ancestral	512	0.5494	0.6313	9
MG1655	0.1081	4	b	No plasmid	No CTX	Ancestral	512	0.0106	0.0925	9
EL39	0.7127	4	b	CTX-M-15 plasmid	No CTX	Ancestral	512	0.6152	0.6971	9
EL39	0.1114	4	e	No plasmid	No CTX	Ancestral	512	0.0139	0.0958	9
F104	0.4475	4	e	CTX-M-15 plasmid	No CTX	Ancestral	512	0.35	0.4319	9
F104	0.1137	4	e	No plasmid	No CTX	Ancestral	512	0.0162	0.0981	9
F054	0.6166	4	e	CTX-M-15 plasmid	No CTX	Ancestral	512	0.5191	0.601	9
F054	0.1121	4	e	No plasmid	No CTX	Ancestral	512	0.0146	0.0965	9
F022	0.5821	4	e	CTX-M-15 plasmid	No CTX	Ancestral	512	0.4846	0.5665	9
F022	0.1088	4	e	No plasmid	No CTX	Ancestral	512	0.0113	0.0932	9
MG1655	0.5255	4	b	CTX-M-15 plasmid	No CTX	Ancestral	512	0.428	0.5099	9
EL39	0.6477	4	e	CTX-M-15 plasmid	No CTX	Ancestral	256	0.5502	0.6321	8
MG1655	0.1064	4	b	No plasmid	No CTX	Ancestral	256	0.0089	0.0908	8
EL39	0.6617	4	b	CTX-M-15 plasmid	No CTX	Ancestral	256	0.5642	0.6461	8
EL39	0.1088	4	e	No plasmid	No CTX	Ancestral	256	0.0113	0.0932	8
F104	0.4532	4	e	CTX-M-15 plasmid	No CTX	Ancestral	256	0.3557	0.4376	8
F104	0.1093	4	e	No plasmid	No CTX	Ancestral	256	0.0118	0.0937	8
F054	0.6409	4	e	CTX-M-15 plasmid	No CTX	Ancestral	256	0.5434	0.6253	8
F054	0.1114	4	e	No plasmid	No CTX	Ancestral	256	0.0139	0.0958	8
F022	0.6069	4	e	CTX-M-15 plasmid	No CTX	Ancestral	256	0.5094	0.5913	8
F022	0.1098	4	e	No plasmid	No CTX	Ancestral	256	0.0123	0.0942	8
MG1655	0.5246	4	b	CTX-M-15 plasmid	No CTX	Ancestral	256	0.4271	0.509	8
EL39	0.65	4	e	CTX-M-15 plasmid	No CTX	Ancestral	128	0.5525	0.6344	7
MG1655	0.1045	4	b	No plasmid	No CTX	Ancestral	128	0.007	0.0889	7
EL39	0.664	4	b	CTX-M-15 plasmid	No CTX	Ancestral	128	0.5665	0.6484	7
EL39	0.1097	4	e	No plasmid	No CTX	Ancestral	128	0.0122	0.0941	7
F104	0.5249	4	e	CTX-M-15 plasmid	No CTX	Ancestral	128	0.4274	0.5093	7
F104	0.1125	4	e	No plasmid	No CTX	Ancestral	128	0.015	0.0969	7
F054	0.6261	4	e	CTX-M-15 plasmid	No CTX	Ancestral	128	0.5286	0.6105	7
F054	0.1091	4	e	No plasmid	No CTX	Ancestral	128	0.0116	0.0935	7
F022	0.5737	4	e	CTX-M-15 plasmid	No CTX	Ancestral	128	0.4762	0.5581	7
F022	0.1102	4	e	No plasmid	No CTX	Ancestral	128	0.0127	0.0946	7
MG1655	0.5203	4	b	CTX-M-15 plasmid	No CTX	Ancestral	128	0.4228	0.5047	7
EL39	0.6276	4	e	CTX-M-15 plasmid	No CTX	Ancestral	64	0.5301	0.612	6
MG1655	0.099	4	b	No plasmid	No CTX	Ancestral	64	0.0015	0.0834	6
EL39	0.6603	4	b	CTX-M-15 plasmid	No CTX	Ancestral	64	0.5628	0.6447	6
EL39	0.1269	4	e	No plasmid	No CTX	Ancestral	64	0.0294	0.1113	6
F104	0.5745	4	e	CTX-M-15 plasmid	No CTX	Ancestral	64	0.477	0.5589	6
F104	0.1082	4	e	No plasmid	No CTX	Ancestral	64	0.0107	0.0926	6
F054	0.6097	4	e	CTX-M-15 plasmid	No CTX	Ancestral	64	0.5122	0.5941	6
F054	0.1058	4	e	No plasmid	No CTX	Ancestral	64	0.0083	0.0902	6
F022	0.5369	4	e	CTX-M-15 plasmid	No CTX	Ancestral	64	0.4394	0.5213	6
F022	0.1041	4	e	No plasmid	No CTX	Ancestral	64	0.0066	0.0885	6
MG1655	0.5114	4	b	CTX-M-15 plasmid	No CTX	Ancestral	64	0.4139	0.4958	6
EL39	0.5983	4	e	CTX-M-15 plasmid	No CTX	Ancestral	0	0.5008	0.5827	5
MG1655	0.489	4	b	No plasmid	No CTX	Ancestral	0	0.3915	0.4734	5
EL39	0.6689	4	b	CTX-M-15 plasmid	No CTX	Ancestral	0	0.5714	0.6533	5
EL39	0.6118	4	e	No plasmid	No CTX	Ancestral	0	0.5143	0.5962	5
F104	0.4935	4	e	CTX-M-15 plasmid	No CTX	Ancestral	0	0.396	0.4779	5
F104	0.5204	4	e	No plasmid	No CTX	Ancestral	0	0.4229	0.5048	5
F054	0.574	4	e	CTX-M-15 plasmid	No CTX	Ancestral	0	0.4765	0.5584	5
F054	0.6017	4	e	No plasmid	No CTX	Ancestral	0	0.5042	0.5861	5
F022	0.6051	4	e	CTX-M-15 plasmid	No CTX	Ancestral	0	0.5076	0.5895	5
F022	0.5515	4	e	No plasmid	No CTX	Ancestral	0	0.454	0.5359	5
MG1655	0.4834	4	b	CTX-M-15 plasmid	No CTX	Ancestral	0	0.3859	0.4678	5
EL39	0.0973	4	b	No plasmid	No CTX	Ancestral	4096	0.0003	0.0822	12
EL39	0.3638	4	a	CTX-M-15 plasmid	No CTX	Ancestral	4096	0.2668	0.3487	12
EL39	0.0986	4	a	No plasmid	No CTX	Ancestral	4096	0.0016	0.0835	12
F104	0.1	4	b	CTX-M-15 plasmid	No CTX	Ancestral	4096	0.003	0.0849	12
F104	0.0992	4	b	No plasmid	No CTX	Ancestral	4096	0.0022	0.0841	12
F054	0.0987	4	b	CTX-M-15 plasmid	No CTX	Ancestral	4096	0.0017	0.0836	12
F054	0.0973	4	b	No plasmid	No CTX	Ancestral	4096	0.0003	0.0822	12
F022	0.35	4	b	CTX-M-15 plasmid	No CTX	Ancestral	4096	0.253	0.3349	12
F022	0.098	4	b	No plasmid	No CTX	Ancestral	4096	0.001	0.0829	12
MG1655	0.1044	4	a	CTX-M-15 plasmid	No CTX	Ancestral	4096	0.0074	0.0893	12
MG1655	0.1004	4	a	No plasmid	No CTX	Ancestral	4096	0.0034	0.0853	12
EL39	0.0968	4	b	No plasmid	No CTX	Ancestral	2048	-0.0002	0.0817	11
EL39	0.6648	4	a	CTX-M-15 plasmid	No CTX	Ancestral	2048	0.5678	0.6497	11
EL39	0.0969	4	a	No plasmid	No CTX	Ancestral	2048	-0.0001	0.0818	11
F104	0.3982	4	b	CTX-M-15 plasmid	No CTX	Ancestral	2048	0.3012	0.3831	11
F104	0.1018	4	b	No plasmid	No CTX	Ancestral	2048	0.0048	0.0867	11
F054	0.1424	4	b	CTX-M-15 plasmid	No CTX	Ancestral	2048	0.0454	0.1273	11
F054	0.1034	4	b	No plasmid	No CTX	Ancestral	2048	0.0064	0.0883	11
F022	0.5183	4	b	CTX-M-15 plasmid	No CTX	Ancestral	2048	0.4213	0.5032	11
F022	0.1039	4	b	No plasmid	No CTX	Ancestral	2048	0.0069	0.0888	11
MG1655	0.1031	4	a	CTX-M-15 plasmid	No CTX	Ancestral	2048	0.0061	0.088	11
MG1655	0.1045	4	a	No plasmid	No CTX	Ancestral	2048	0.0075	0.0894	11
EL39	0.0955	4	b	No plasmid	No CTX	Ancestral	1024	-0.0015	0.0804	10
EL39	0.6684	4	a	CTX-M-15 plasmid	No CTX	Ancestral	1024	0.5714	0.6533	10
EL39	0.097	4	a	No plasmid	No CTX	Ancestral	1024	0	0.0819	10
F104	0.5263	4	b	CTX-M-15 plasmid	No CTX	Ancestral	1024	0.4293	0.5112	10
F104	0.1059	4	b	No plasmid	No CTX	Ancestral	1024	0.0089	0.0908	10
F054	0.5395	4	b	CTX-M-15 plasmid	No CTX	Ancestral	1024	0.4425	0.5244	10
F054	0.1086	4	b	No plasmid	No CTX	Ancestral	1024	0.0116	0.0935	10
F022	0.5528	4	b	CTX-M-15 plasmid	No CTX	Ancestral	1024	0.4558	0.5377	10
F022	0.108	4	b	No plasmid	No CTX	Ancestral	1024	0.011	0.0929	10
MG1655	0.1282	4	a	CTX-M-15 plasmid	No CTX	Ancestral	1024	0.0312	0.1131	10
MG1655	0.1092	4	a	No plasmid	No CTX	Ancestral	1024	0.0122	0.0941	10
EL39	0.0955	4	b	No plasmid	No CTX	Ancestral	512	-0.0015	0.0804	9
EL39	0.6814	4	a	CTX-M-15 plasmid	No CTX	Ancestral	512	0.5844	0.6663	9
EL39	0.0959	4	a	No plasmid	No CTX	Ancestral	512	-0.0011	0.0808	9
F104	0.5351	4	b	CTX-M-15 plasmid	No CTX	Ancestral	512	0.4381	0.52	9
F104	0.1076	4	b	No plasmid	No CTX	Ancestral	512	0.0106	0.0925	9
F054	0.5852	4	b	CTX-M-15 plasmid	No CTX	Ancestral	512	0.4882	0.5701	9
F054	0.1106	4	b	No plasmid	No CTX	Ancestral	512	0.0136	0.0955	9
F022	0.586	4	b	CTX-M-15 plasmid	No CTX	Ancestral	512	0.489	0.5709	9
F022	0.1102	4	b	No plasmid	No CTX	Ancestral	512	0.0132	0.0951	9
MG1655	0.5486	4	a	CTX-M-15 plasmid	No CTX	Ancestral	512	0.4516	0.5335	9
MG1655	0.1112	4	a	No plasmid	No CTX	Ancestral	512	0.0142	0.0961	9
EL39	0.0959	4	b	No plasmid	No CTX	Ancestral	256	-0.0011	0.0808	8
EL39	0.7139	4	a	CTX-M-15 plasmid	No CTX	Ancestral	256	0.6169	0.6988	8
EL39	0.0975	4	a	No plasmid	No CTX	Ancestral	256	0.0005	0.0824	8
F104	0.5545	4	b	CTX-M-15 plasmid	No CTX	Ancestral	256	0.4575	0.5394	8
F104	0.105	4	b	No plasmid	No CTX	Ancestral	256	0.008	0.0899	8
F054	0.5778	4	b	CTX-M-15 plasmid	No CTX	Ancestral	256	0.4808	0.5627	8
F054	0.1097	4	b	No plasmid	No CTX	Ancestral	256	0.0127	0.0946	8
F022	0.5969	4	b	CTX-M-15 plasmid	No CTX	Ancestral	256	0.4999	0.5818	8
F022	0.1141	4	b	No plasmid	No CTX	Ancestral	256	0.0171	0.099	8
MG1655	0.595	4	a	CTX-M-15 plasmid	No CTX	Ancestral	256	0.498	0.5799	8
MG1655	0.1142	4	a	No plasmid	No CTX	Ancestral	256	0.0172	0.0991	8
EL39	0.0964	4	b	No plasmid	No CTX	Ancestral	128	-0.0006	0.0813	7
EL39	0.7212	4	a	CTX-M-15 plasmid	No CTX	Ancestral	128	0.6242	0.7061	7
EL39	0.0958	4	a	No plasmid	No CTX	Ancestral	128	-0.0012	0.0807	7
F104	0.5829	4	b	CTX-M-15 plasmid	No CTX	Ancestral	128	0.4859	0.5678	7
F104	0.1082	4	b	No plasmid	No CTX	Ancestral	128	0.0112	0.0931	7
F054	0.6361	4	b	CTX-M-15 plasmid	No CTX	Ancestral	128	0.5391	0.621	7
F054	0.1114	4	b	No plasmid	No CTX	Ancestral	128	0.0144	0.0963	7
F022	0.6084	4	b	CTX-M-15 plasmid	No CTX	Ancestral	128	0.5114	0.5933	7
F022	0.1122	4	b	No plasmid	No CTX	Ancestral	128	0.0152	0.0971	7
MG1655	0.5306	4	a	CTX-M-15 plasmid	No CTX	Ancestral	128	0.4336	0.5155	7
MG1655	0.1127	4	a	No plasmid	No CTX	Ancestral	128	0.0157	0.0976	7
EL39	0.0965	4	b	No plasmid	No CTX	Ancestral	64	-0.0005	0.0814	6
EL39	0.6594	4	a	CTX-M-15 plasmid	No CTX	Ancestral	64	0.5624	0.6443	6
EL39	0.0952	4	a	No plasmid	No CTX	Ancestral	64	-0.0018	0.0801	6
F104	0.5724	4	b	CTX-M-15 plasmid	No CTX	Ancestral	64	0.4754	0.5573	6
F104	0.1075	4	b	No plasmid	No CTX	Ancestral	64	0.0105	0.0924	6
F054	0.5834	4	b	CTX-M-15 plasmid	No CTX	Ancestral	64	0.4864	0.5683	6
F054	0.1098	4	b	No plasmid	No CTX	Ancestral	64	0.0128	0.0947	6
F022	0.5938	4	b	CTX-M-15 plasmid	No CTX	Ancestral	64	0.4968	0.5787	6
F022	0.1107	4	b	No plasmid	No CTX	Ancestral	64	0.0137	0.0956	6
MG1655	0.4875	4	a	CTX-M-15 plasmid	No CTX	Ancestral	64	0.3905	0.4724	6
MG1655	0.1099	4	a	No plasmid	No CTX	Ancestral	64	0.0129	0.0948	6
EL39	0.6527	4	b	No plasmid	No CTX	Ancestral	0	0.5557	0.6376	5
EL39	0.685	4	a	CTX-M-15 plasmid	No CTX	Ancestral	0	0.588	0.6699	5
EL39	0.5841	4	a	No plasmid	No CTX	Ancestral	0	0.4871	0.569	5
F104	0.5456	4	b	CTX-M-15 plasmid	No CTX	Ancestral	0	0.4486	0.5305	5
F104	0.5669	4	b	No plasmid	No CTX	Ancestral	0	0.4699	0.5518	5
F054	0.6234	4	b	CTX-M-15 plasmid	No CTX	Ancestral	0	0.5264	0.6083	5
F054	0.5733	4	b	No plasmid	No CTX	Ancestral	0	0.4763	0.5582	5
F022	0.5616	4	b	CTX-M-15 plasmid	No CTX	Ancestral	0	0.4646	0.5465	5
F022	0.5555	4	b	No plasmid	No CTX	Ancestral	0	0.4585	0.5404	5
MG1655	0.5033	4	a	CTX-M-15 plasmid	No CTX	Ancestral	0	0.4063	0.4882	5
MG1655	0.5198	4	a	No plasmid	No CTX	Ancestral	0	0.4228	0.5047	5
F104	0.0979	4	a	CTX-M-15 plasmid	No CTX	Ancestral	4096	-0.0002	0.0817	12
F104	0.0994	4	a	No plasmid	No CTX	Ancestral	4096	0.0013	0.0832	12
F054	0.0981	4	a	CTX-M-15 plasmid	No CTX	Ancestral	4096	0	0.0819	12
F054	0.0974	4	a	No plasmid	No CTX	Ancestral	4096	-0.0007	0.0812	12
F022	0.0987	4	a	CTX-M-15 plasmid	No CTX	Ancestral	4096	0.0006	0.0825	12
F022	0.097	4	a	No plasmid	No CTX	Ancestral	4096	-0.0011	0.0808	12
F104	0.2946	4	a	CTX-M-15 plasmid	No CTX	Ancestral	2048	0.1965	0.2784	11
F104	0.0983	4	a	No plasmid	No CTX	Ancestral	2048	0.0002	0.0821	11
F054	0.1025	4	a	CTX-M-15 plasmid	No CTX	Ancestral	2048	0.0044	0.0863	11
F054	0.1047	4	a	No plasmid	No CTX	Ancestral	2048	0.0066	0.0885	11
F022	0.1073	4	a	CTX-M-15 plasmid	No CTX	Ancestral	2048	0.0092	0.0911	11
F022	0.1036	4	a	No plasmid	No CTX	Ancestral	2048	0.0055	0.0874	11
F104	0.4825	4	a	CTX-M-15 plasmid	No CTX	Ancestral	1024	0.3844	0.4663	10
F104	0.0986	4	a	No plasmid	No CTX	Ancestral	1024	0.0005	0.0824	10
F054	0.5242	4	a	CTX-M-15 plasmid	No CTX	Ancestral	1024	0.4261	0.508	10
F054	0.1044	4	a	No plasmid	No CTX	Ancestral	1024	0.0063	0.0882	10
F022	0.3572	4	a	CTX-M-15 plasmid	No CTX	Ancestral	1024	0.2591	0.341	10
F022	0.1012	4	a	No plasmid	No CTX	Ancestral	1024	0.0031	0.085	10
F104	0.5287	4	a	CTX-M-15 plasmid	No CTX	Ancestral	512	0.4306	0.5125	9
F104	0.0984	4	a	No plasmid	No CTX	Ancestral	512	0.0003	0.0822	9
F054	0.5765	4	a	CTX-M-15 plasmid	No CTX	Ancestral	512	0.4784	0.5603	9
F054	0.1041	4	a	No plasmid	No CTX	Ancestral	512	0.006	0.0879	9
F022	0.4579	4	a	CTX-M-15 plasmid	No CTX	Ancestral	512	0.3598	0.4417	9
F022	0.1046	4	a	No plasmid	No CTX	Ancestral	512	0.0065	0.0884	9
F104	0.552	4	a	CTX-M-15 plasmid	No CTX	Ancestral	256	0.4539	0.5358	8
F104	0.0968	4	a	No plasmid	No CTX	Ancestral	256	-0.0013	0.0806	8
F054	0.5171	4	a	CTX-M-15 plasmid	No CTX	Ancestral	256	0.419	0.5009	8
F054	0.1061	4	a	No plasmid	No CTX	Ancestral	256	0.008	0.0899	8
F022	0.4903	4	a	CTX-M-15 plasmid	No CTX	Ancestral	256	0.3922	0.4741	8
F022	0.1092	4	a	No plasmid	No CTX	Ancestral	256	0.0111	0.093	8
F104	0.5657	4	a	CTX-M-15 plasmid	No CTX	Ancestral	128	0.4676	0.5495	7
F104	0.0979	4	a	No plasmid	No CTX	Ancestral	128	-0.0002	0.0817	7
F054	0.4755	4	a	CTX-M-15 plasmid	No CTX	Ancestral	128	0.3774	0.4593	7
F054	0.1069	4	a	No plasmid	No CTX	Ancestral	128	0.0088	0.0907	7
F022	0.4552	4	a	CTX-M-15 plasmid	No CTX	Ancestral	128	0.3571	0.439	7
F022	0.106	4	a	No plasmid	No CTX	Ancestral	128	0.0079	0.0898	7
F104	0.5914	4	a	CTX-M-15 plasmid	No CTX	Ancestral	64	0.4933	0.5752	6
F104	0.0973	4	a	No plasmid	No CTX	Ancestral	64	-0.0008	0.0811	6
F054	0.5565	4	a	CTX-M-15 plasmid	No CTX	Ancestral	64	0.4584	0.5403	6
F054	0.1103	4	a	No plasmid	No CTX	Ancestral	64	0.0122	0.0941	6
F022	0.4835	4	a	CTX-M-15 plasmid	No CTX	Ancestral	64	0.3854	0.4673	6
F022	0.0999	4	a	No plasmid	No CTX	Ancestral	64	0.0018	0.0837	6
F104	0.6556	4	a	CTX-M-15 plasmid	No CTX	Ancestral	0	0.5575	0.6394	5
F104	0.6064	4	a	No plasmid	No CTX	Ancestral	0	0.5083	0.5902	5
F054	0.5719	4	a	CTX-M-15 plasmid	No CTX	Ancestral	0	0.4738	0.5557	5
F054	0.5862	4	a	No plasmid	No CTX	Ancestral	0	0.4881	0.57	5
F022	0.4289	4	a	CTX-M-15 plasmid	No CTX	Ancestral	0	0.3308	0.4127	5
F022	0.54	4	a	No plasmid	No CTX	Ancestral	0	0.4419	0.5238	5
F022	0.1277	1	a	No plasmid	No CTX	Evolved	4096	-0.0149	0.067	12
EL39	0.1357	1	a	No plasmid	No CTX	Evolved	4096	-0.0069	0.075	12
EL39	0.5677	1	a	CTX-M-15 plasmid	No CTX	Evolved	4096	0.4251	0.507	12
F022	0.2045	1	a	CTX-M-15 plasmid	No CTX	Evolved	4096	0.0619	0.1438	12
F022	0.3828	1	a	CTX-M-15 plasmid	CTX-4ug/ml	Evolved	4096	0.2402	0.3221	12
F054	0.1267	1	a	No plasmid	No CTX	Evolved	4096	-0.0159	0.066	12
F054	0.13	1	a	CTX-M-15 plasmid	No CTX	Evolved	4096	-0.0126	0.0693	12
F054	0.1253	1	a	CTX-M-15 plasmid	CTX-4ug/ml	Evolved	4096	-0.0173	0.0646	12
F104	0.1305	1	a	No plasmid	No CTX	Evolved	4096	-0.0121	0.0698	12
F104	0.2752	1	a	CTX-M-15 plasmid	No CTX	Evolved	4096	0.1326	0.2145	12
F104	0.3198	1	a	CTX-M-15 plasmid	CTX-4ug/ml	Evolved	4096	0.1772	0.2591	12
F022	0.1302	1	a	No plasmid	No CTX	Evolved	2048	-0.0124	0.0695	11
EL39	0.1385	1	a	No plasmid	No CTX	Evolved	2048	-0.0041	0.0778	11
EL39	0.7013	1	a	CTX-M-15 plasmid	No CTX	Evolved	2048	0.5587	0.6406	11
F022	0.3619	1	a	CTX-M-15 plasmid	No CTX	Evolved	2048	0.2193	0.3012	11
F022	0.4973	1	a	CTX-M-15 plasmid	CTX-4ug/ml	Evolved	2048	0.3547	0.4366	11
F054	0.1394	1	a	No plasmid	No CTX	Evolved	2048	-0.0032	0.0787	11
F054	0.1441	1	a	CTX-M-15 plasmid	No CTX	Evolved	2048	0.0015	0.0834	11
F054	0.3324	1	a	CTX-M-15 plasmid	CTX-4ug/ml	Evolved	2048	0.1898	0.2717	11
F104	0.1207	1	a	No plasmid	No CTX	Evolved	2048	-0.0219	0.06	11
F104	0.4665	1	a	CTX-M-15 plasmid	No CTX	Evolved	2048	0.3239	0.4058	11
F104	0.4206	1	a	CTX-M-15 plasmid	CTX-4ug/ml	Evolved	2048	0.278	0.3599	11
F022	0.1336	1	a	No plasmid	No CTX	Evolved	1024	-0.009	0.0729	10
EL39	0.1352	1	a	No plasmid	No CTX	Evolved	1024	-0.0074	0.0745	10
EL39	0.6818	1	a	CTX-M-15 plasmid	No CTX	Evolved	1024	0.5392	0.6211	10
F022	0.4163	1	a	CTX-M-15 plasmid	No CTX	Evolved	1024	0.2737	0.3556	10
F022	0.5122	1	a	CTX-M-15 plasmid	CTX-4ug/ml	Evolved	1024	0.3696	0.4515	10
F054	0.1482	1	a	No plasmid	No CTX	Evolved	1024	0.0056	0.0875	10
F054	0.5515	1	a	CTX-M-15 plasmid	No CTX	Evolved	1024	0.4089	0.4908	10
F054	0.5011	1	a	CTX-M-15 plasmid	CTX-4ug/ml	Evolved	1024	0.3585	0.4404	10
F104	0.1102	1	a	No plasmid	No CTX	Evolved	1024	-0.0324	0.0495	10
F104	0.4787	1	a	CTX-M-15 plasmid	No CTX	Evolved	1024	0.3361	0.418	10
F104	0.4461	1	a	CTX-M-15 plasmid	CTX-4ug/ml	Evolved	1024	0.3035	0.3854	10
F022	0.1389	1	a	No plasmid	No CTX	Evolved	512	-0.0037	0.0782	9
EL39	0.1378	1	a	No plasmid	No CTX	Evolved	512	-0.0048	0.0771	9
EL39	0.7124	1	a	CTX-M-15 plasmid	No CTX	Evolved	512	0.5698	0.6517	9
F022	0.461	1	a	CTX-M-15 plasmid	No CTX	Evolved	512	0.3184	0.4003	9
F022	0.5234	1	a	CTX-M-15 plasmid	CTX-4ug/ml	Evolved	512	0.3808	0.4627	9
F054	0.1413	1	a	No plasmid	No CTX	Evolved	512	-0.0013	0.0806	9
F054	0.5658	1	a	CTX-M-15 plasmid	No CTX	Evolved	512	0.4232	0.5051	9
F054	0.5543	1	a	CTX-M-15 plasmid	CTX-4ug/ml	Evolved	512	0.4117	0.4936	9
F104	0.1324	1	a	No plasmid	No CTX	Evolved	512	-0.0102	0.0717	9
F104	0.5254	1	a	CTX-M-15 plasmid	No CTX	Evolved	512	0.3828	0.4647	9
F104	0.4139	1	a	CTX-M-15 plasmid	CTX-4ug/ml	Evolved	512	0.2713	0.3532	9
F022	0.1393	1	a	No plasmid	No CTX	Evolved	256	-0.0033	0.0786	8
EL39	0.1426	1	a	No plasmid	No CTX	Evolved	256	0	0.0819	8
EL39	0.6999	1	a	CTX-M-15 plasmid	No CTX	Evolved	256	0.5573	0.6392	8
F022	0.4855	1	a	CTX-M-15 plasmid	No CTX	Evolved	256	0.3429	0.4248	8
F022	0.5416	1	a	CTX-M-15 plasmid	CTX-4ug/ml	Evolved	256	0.399	0.4809	8
F054	0.1394	1	a	No plasmid	No CTX	Evolved	256	-0.0032	0.0787	8
F054	0.6042	1	a	CTX-M-15 plasmid	No CTX	Evolved	256	0.4616	0.5435	8
F054	0.622	1	a	CTX-M-15 plasmid	CTX-4ug/ml	Evolved	256	0.4794	0.5613	8
F104	0.1338	1	a	No plasmid	No CTX	Evolved	256	-0.0088	0.0731	8
F104	0.5384	1	a	CTX-M-15 plasmid	No CTX	Evolved	256	0.3958	0.4777	8
F104	0.465	1	a	CTX-M-15 plasmid	CTX-4ug/ml	Evolved	256	0.3224	0.4043	8
F022	0.1375	1	a	No plasmid	No CTX	Evolved	128	-0.0051	0.0768	7
EL39	0.1352	1	a	No plasmid	No CTX	Evolved	128	-0.0074	0.0745	7
EL39	0.6395	1	a	CTX-M-15 plasmid	No CTX	Evolved	128	0.4969	0.5788	7
F022	0.4715	1	a	CTX-M-15 plasmid	No CTX	Evolved	128	0.3289	0.4108	7
F022	0.5369	1	a	CTX-M-15 plasmid	CTX-4ug/ml	Evolved	128	0.3943	0.4762	7
F054	0.1489	1	a	No plasmid	No CTX	Evolved	128	0.0063	0.0882	7
F054	0.6289	1	a	CTX-M-15 plasmid	No CTX	Evolved	128	0.4863	0.5682	7
F054	0.6316	1	a	CTX-M-15 plasmid	CTX-4ug/ml	Evolved	128	0.489	0.5709	7
F104	0.144	1	a	No plasmid	No CTX	Evolved	128	0.0014	0.0833	7
F104	0.5478	1	a	CTX-M-15 plasmid	No CTX	Evolved	128	0.4052	0.4871	7
F104	0.4705	1	a	CTX-M-15 plasmid	CTX-4ug/ml	Evolved	128	0.3279	0.4098	7
F022	0.1413	1	a	No plasmid	No CTX	Evolved	64	-0.0013	0.0806	6
EL39	0.1525	1	a	No plasmid	No CTX	Evolved	64	0.0099	0.0918	6
EL39	0.6962	1	a	CTX-M-15 plasmid	No CTX	Evolved	64	0.5536	0.6355	6
F022	0.4951	1	a	CTX-M-15 plasmid	No CTX	Evolved	64	0.3525	0.4344	6
F022	0.5482	1	a	CTX-M-15 plasmid	CTX-4ug/ml	Evolved	64	0.4056	0.4875	6
F054	0.1522	1	a	No plasmid	No CTX	Evolved	64	0.0096	0.0915	6
F054	0.5864	1	a	CTX-M-15 plasmid	No CTX	Evolved	64	0.4438	0.5257	6
F054	0.5896	1	a	CTX-M-15 plasmid	CTX-4ug/ml	Evolved	64	0.447	0.5289	6
F104	0.1478	1	a	No plasmid	No CTX	Evolved	64	0.0052	0.0871	6
F104	0.4936	1	a	CTX-M-15 plasmid	No CTX	Evolved	64	0.351	0.4329	6
F104	0.4576	1	a	CTX-M-15 plasmid	CTX-4ug/ml	Evolved	64	0.315	0.3969	6
F022	0.632	1	a	No plasmid	No CTX	Evolved	0	0.4894	0.5713	5
EL39	0.6503	1	a	No plasmid	No CTX	Evolved	0	0.5077	0.5896	5
EL39	0.5953	1	a	CTX-M-15 plasmid	No CTX	Evolved	0	0.4527	0.5346	5
F022	0.5211	1	a	CTX-M-15 plasmid	No CTX	Evolved	0	0.3785	0.4604	5
F022	0.594	1	a	CTX-M-15 plasmid	CTX-4ug/ml	Evolved	0	0.4514	0.5333	5
F054	0.6214	1	a	No plasmid	No CTX	Evolved	0	0.4788	0.5607	5
F054	0.6244	1	a	CTX-M-15 plasmid	No CTX	Evolved	0	0.4818	0.5637	5
F054	0.6043	1	a	CTX-M-15 plasmid	CTX-4ug/ml	Evolved	0	0.4617	0.5436	5
F104	0.535	1	a	No plasmid	No CTX	Evolved	0	0.3924	0.4743	5
F104	0.5521	1	a	CTX-M-15 plasmid	No CTX	Evolved	0	0.4095	0.4914	5
F104	0.4899	1	a	CTX-M-15 plasmid	CTX-4ug/ml	Evolved	0	0.3473	0.4292	5
EL39	0.1211	1	a	CTX-M-15 plasmid	CTX-4ug/ml	Evolved	4096	-0.0144	0.0675	12
F054	0.1313	1	b	CTX-M-15 plasmid	CTX-4ug/ml	Evolved	4096	-0.0042	0.0777	12
F104	0.1257	1	b	No plasmid	No CTX	Evolved	4096	-0.0098	0.0721	12
MG1655	0.1245	1	a	No plasmid	No CTX	Evolved	4096	-0.011	0.0709	12
MG1655	0.1243	1	a	CTX-M-15 plasmid	No CTX	Evolved	4096	-0.0112	0.0707	12
MG1655	0.1246	1	a	CTX-M-15 plasmid	CTX-4ug/ml	Evolved	4096	-0.0109	0.071	12
F022	0.1219	1	b	No plasmid	No CTX	Evolved	4096	-0.0136	0.0683	12
F022	0.3139	1	b	CTX-M-15 plasmid	No CTX	Evolved	4096	0.1784	0.2603	12
F022	0.3836	1	b	CTX-M-15 plasmid	CTX-4ug/ml	Evolved	4096	0.2481	0.33	12
F054	0.1239	1	b	No plasmid	No CTX	Evolved	4096	-0.0116	0.0703	12
F054	0.138	1	b	CTX-M-15 plasmid	No CTX	Evolved	4096	0.0025	0.0844	12
EL39	0.638	1	a	CTX-M-15 plasmid	CTX-4ug/ml	Evolved	2048	0.5025	0.5844	11
F054	0.1397	1	b	CTX-M-15 plasmid	CTX-4ug/ml	Evolved	2048	0.0042	0.0861	11
F104	0.1158	1	b	No plasmid	No CTX	Evolved	2048	-0.0197	0.0622	11
MG1655	0.1294	1	a	No plasmid	No CTX	Evolved	2048	-0.0061	0.0758	11
MG1655	0.1289	1	a	CTX-M-15 plasmid	No CTX	Evolved	2048	-0.0066	0.0753	11
MG1655	0.1282	1	a	CTX-M-15 plasmid	CTX-4ug/ml	Evolved	2048	-0.0073	0.0746	11
F022	0.1252	1	b	No plasmid	No CTX	Evolved	2048	-0.0103	0.0716	11
F022	0.5199	1	b	CTX-M-15 plasmid	No CTX	Evolved	2048	0.3844	0.4663	11
F022	0.4566	1	b	CTX-M-15 plasmid	CTX-4ug/ml	Evolved	2048	0.3211	0.403	11
F054	0.1249	1	b	No plasmid	No CTX	Evolved	2048	-0.0106	0.0713	11
F054	0.3116	1	b	CTX-M-15 plasmid	No CTX	Evolved	2048	0.1761	0.258	11
EL39	0.6652	1	a	CTX-M-15 plasmid	CTX-4ug/ml	Evolved	1024	0.5297	0.6116	10
F054	0.5374	1	b	CTX-M-15 plasmid	CTX-4ug/ml	Evolved	1024	0.4019	0.4838	10
F104	0.1265	1	b	No plasmid	No CTX	Evolved	1024	-0.009	0.0729	10
MG1655	0.1278	1	a	No plasmid	No CTX	Evolved	1024	-0.0077	0.0742	10
MG1655	0.1329	1	a	CTX-M-15 plasmid	No CTX	Evolved	1024	-0.0026	0.0793	10
MG1655	0.1361	1	a	CTX-M-15 plasmid	CTX-4ug/ml	Evolved	1024	0.0006	0.0825	10
F022	0.1308	1	b	No plasmid	No CTX	Evolved	1024	-0.0047	0.0772	10
F022	0.5412	1	b	CTX-M-15 plasmid	No CTX	Evolved	1024	0.4057	0.4876	10
F022	0.5126	1	b	CTX-M-15 plasmid	CTX-4ug/ml	Evolved	1024	0.3771	0.459	10
F054	0.1263	1	b	No plasmid	No CTX	Evolved	1024	-0.0092	0.0727	10
F054	0.5308	1	b	CTX-M-15 plasmid	No CTX	Evolved	1024	0.3953	0.4772	10
EL39	0.6543	1	a	CTX-M-15 plasmid	CTX-4ug/ml	Evolved	512	0.5188	0.6007	9
F054	0.5734	1	b	CTX-M-15 plasmid	CTX-4ug/ml	Evolved	512	0.4379	0.5198	9
F104	0.1281	1	b	No plasmid	No CTX	Evolved	512	-0.0074	0.0745	9
MG1655	0.1362	1	a	No plasmid	No CTX	Evolved	512	0.0007	0.0826	9
MG1655	0.4915	1	a	CTX-M-15 plasmid	No CTX	Evolved	512	0.356	0.4379	9
MG1655	0.4246	1	a	CTX-M-15 plasmid	CTX-4ug/ml	Evolved	512	0.2891	0.371	9
F022	0.1347	1	b	No plasmid	No CTX	Evolved	512	-0.0008	0.0811	9
F022	0.5557	1	b	CTX-M-15 plasmid	No CTX	Evolved	512	0.4202	0.5021	9
F022	0.4972	1	b	CTX-M-15 plasmid	CTX-4ug/ml	Evolved	512	0.3617	0.4436	9
F054	0.1341	1	b	No plasmid	No CTX	Evolved	512	-0.0014	0.0805	9
F054	0.5776	1	b	CTX-M-15 plasmid	No CTX	Evolved	512	0.4421	0.524	9
EL39	0.6548	1	a	CTX-M-15 plasmid	CTX-4ug/ml	Evolved	256	0.5193	0.6012	8
F054	0.5695	1	b	CTX-M-15 plasmid	CTX-4ug/ml	Evolved	256	0.434	0.5159	8
F104	0.1288	1	b	No plasmid	No CTX	Evolved	256	-0.0067	0.0752	8
MG1655	0.1336	1	a	No plasmid	No CTX	Evolved	256	-0.0019	0.08	8
MG1655	0.5131	1	a	CTX-M-15 plasmid	No CTX	Evolved	256	0.3776	0.4595	8
MG1655	0.4988	1	a	CTX-M-15 plasmid	CTX-4ug/ml	Evolved	256	0.3633	0.4452	8
F022	0.134	1	b	No plasmid	No CTX	Evolved	256	-0.0015	0.0804	8
F022	0.5576	1	b	CTX-M-15 plasmid	No CTX	Evolved	256	0.4221	0.504	8
F022	0.5015	1	b	CTX-M-15 plasmid	CTX-4ug/ml	Evolved	256	0.366	0.4479	8
F054	0.1305	1	b	No plasmid	No CTX	Evolved	256	-0.005	0.0769	8
F054	0.5728	1	b	CTX-M-15 plasmid	No CTX	Evolved	256	0.4373	0.5192	8
EL39	0.6621	1	a	CTX-M-15 plasmid	CTX-4ug/ml	Evolved	128	0.5266	0.6085	7
F054	0.592	1	b	CTX-M-15 plasmid	CTX-4ug/ml	Evolved	128	0.4565	0.5384	7
F104	0.1331	1	b	No plasmid	No CTX	Evolved	128	-0.0024	0.0795	7
MG1655	0.1356	1	a	No plasmid	No CTX	Evolved	128	0.0001	0.082	7
MG1655	0.517	1	a	CTX-M-15 plasmid	No CTX	Evolved	128	0.3815	0.4634	7
MG1655	0.5138	1	a	CTX-M-15 plasmid	CTX-4ug/ml	Evolved	128	0.3783	0.4602	7
F022	0.1353	1	b	No plasmid	No CTX	Evolved	128	-0.0002	0.0817	7
F022	0.5474	1	b	CTX-M-15 plasmid	No CTX	Evolved	128	0.4119	0.4938	7
F022	0.5162	1	b	CTX-M-15 plasmid	CTX-4ug/ml	Evolved	128	0.3807	0.4626	7
F054	0.1359	1	b	No plasmid	No CTX	Evolved	128	0.0004	0.0823	7
F054	0.5859	1	b	CTX-M-15 plasmid	No CTX	Evolved	128	0.4504	0.5323	7
EL39	0.6583	1	a	CTX-M-15 plasmid	CTX-4ug/ml	Evolved	64	0.5228	0.6047	6
F054	0.595	1	b	CTX-M-15 plasmid	CTX-4ug/ml	Evolved	64	0.4595	0.5414	6
F104	0.1395	1	b	No plasmid	No CTX	Evolved	64	0.004	0.0859	6
MG1655	0.135	1	a	No plasmid	No CTX	Evolved	64	-0.0005	0.0814	6
MG1655	0.5497	1	a	CTX-M-15 plasmid	No CTX	Evolved	64	0.4142	0.4961	6
MG1655	0.5048	1	a	CTX-M-15 plasmid	CTX-4ug/ml	Evolved	64	0.3693	0.4512	6
F022	0.1376	1	b	No plasmid	No CTX	Evolved	64	0.0021	0.084	6
F022	0.5251	1	b	CTX-M-15 plasmid	No CTX	Evolved	64	0.3896	0.4715	6
F022	0.4918	1	b	CTX-M-15 plasmid	CTX-4ug/ml	Evolved	64	0.3563	0.4382	6
F054	0.1344	1	b	No plasmid	No CTX	Evolved	64	-0.0011	0.0808	6
F054	0.578	1	b	CTX-M-15 plasmid	No CTX	Evolved	64	0.4425	0.5244	6
EL39	0.7093	1	a	CTX-M-15 plasmid	CTX-4ug/ml	Evolved	0	0.5738	0.6557	5
F054	0.6405	1	b	CTX-M-15 plasmid	CTX-4ug/ml	Evolved	0	0.505	0.5869	5
F104	0.5556	1	b	No plasmid	No CTX	Evolved	0	0.4201	0.502	5
MG1655	0.5255	1	a	No plasmid	No CTX	Evolved	0	0.39	0.4719	5
MG1655	0.5502	1	a	CTX-M-15 plasmid	No CTX	Evolved	0	0.4147	0.4966	5
MG1655	0.5181	1	a	CTX-M-15 plasmid	CTX-4ug/ml	Evolved	0	0.3826	0.4645	5
F022	0.6028	1	b	No plasmid	No CTX	Evolved	0	0.4673	0.5492	5
F022	0.5591	1	b	CTX-M-15 plasmid	No CTX	Evolved	0	0.4236	0.5055	5
F022	0.5441	1	b	CTX-M-15 plasmid	CTX-4ug/ml	Evolved	0	0.4086	0.4905	5
F054	0.5697	1	b	No plasmid	No CTX	Evolved	0	0.4342	0.5161	5
F054	0.6072	1	b	CTX-M-15 plasmid	No CTX	Evolved	0	0.4717	0.5536	5
F104	0.2433	1	b	CTX-M-15 plasmid	No CTX	Evolved	4096	0.1067	0.1886	12
F022	0.2631	1	c	CTX-M-15 plasmid	No CTX	Evolved	4096	0.1265	0.2084	12
F022	0.3527	1	c	CTX-M-15 plasmid	CTX-4ug/ml	Evolved	4096	0.2161	0.298	12
F104	0.2658	1	b	CTX-M-15 plasmid	CTX-4ug/ml	Evolved	4096	0.1292	0.2111	12
EL39	0.1284	1	b	No plasmid	No CTX	Evolved	4096	-0.0082	0.0737	12
EL39	0.38	1	b	CTX-M-15 plasmid	No CTX	Evolved	4096	0.2434	0.3253	12
EL39	0.25	1	b	CTX-M-15 plasmid	CTX-4ug/ml	Evolved	4096	0.1134	0.1953	12
MG1655	0.1219	1	b	No plasmid	No CTX	Evolved	4096	-0.0147	0.0672	12
MG1655	0.135	1	b	CTX-M-15 plasmid	No CTX	Evolved	4096	-0.0016	0.0803	12
MG1655	0.1235	1	b	CTX-M-15 plasmid	CTX-4ug/ml	Evolved	4096	-0.0131	0.0688	12
F022	0.1226	1	c	No plasmid	No CTX	Evolved	4096	-0.014	0.0679	12
F104	0.4406	1	b	CTX-M-15 plasmid	No CTX	Evolved	2048	0.304	0.3859	11
F022	0.4699	1	c	CTX-M-15 plasmid	No CTX	Evolved	2048	0.3333	0.4152	11
F022	0.487	1	c	CTX-M-15 plasmid	CTX-4ug/ml	Evolved	2048	0.3504	0.4323	11
F104	0.4956	1	b	CTX-M-15 plasmid	CTX-4ug/ml	Evolved	2048	0.359	0.4409	11
EL39	0.1332	1	b	No plasmid	No CTX	Evolved	2048	-0.0034	0.0785	11
EL39	0.7121	1	b	CTX-M-15 plasmid	No CTX	Evolved	2048	0.5755	0.6574	11
EL39	0.6576	1	b	CTX-M-15 plasmid	CTX-4ug/ml	Evolved	2048	0.521	0.6029	11
MG1655	0.1349	1	b	No plasmid	No CTX	Evolved	2048	-0.0017	0.0802	11
MG1655	0.1292	1	b	CTX-M-15 plasmid	No CTX	Evolved	2048	-0.0074	0.0745	11
MG1655	0.1514	1	b	CTX-M-15 plasmid	CTX-4ug/ml	Evolved	2048	0.0148	0.0967	11
F022	0.1227	1	c	No plasmid	No CTX	Evolved	2048	-0.0139	0.068	11
F104	0.5247	1	b	CTX-M-15 plasmid	No CTX	Evolved	1024	0.3881	0.47	10
F022	0.5355	1	c	CTX-M-15 plasmid	No CTX	Evolved	1024	0.3989	0.4808	10
F022	0.5548	1	c	CTX-M-15 plasmid	CTX-4ug/ml	Evolved	1024	0.4182	0.5001	10
F104	0.5179	1	b	CTX-M-15 plasmid	CTX-4ug/ml	Evolved	1024	0.3813	0.4632	10
EL39	0.1418	1	b	No plasmid	No CTX	Evolved	1024	0.0052	0.0871	10
EL39	0.6896	1	b	CTX-M-15 plasmid	No CTX	Evolved	1024	0.553	0.6349	10
EL39	0.6763	1	b	CTX-M-15 plasmid	CTX-4ug/ml	Evolved	1024	0.5397	0.6216	10
MG1655	0.1206	1	b	No plasmid	No CTX	Evolved	1024	-0.016	0.0659	10
MG1655	0.1295	1	b	CTX-M-15 plasmid	No CTX	Evolved	1024	-0.0071	0.0748	10
MG1655	0.301	1	b	CTX-M-15 plasmid	CTX-4ug/ml	Evolved	1024	0.1644	0.2463	10
F022	0.1251	1	c	No plasmid	No CTX	Evolved	1024	-0.0115	0.0704	10
F104	0.5441	1	b	CTX-M-15 plasmid	No CTX	Evolved	512	0.4075	0.4894	9
F022	0.5955	1	c	CTX-M-15 plasmid	No CTX	Evolved	512	0.4589	0.5408	9
F022	0.5623	1	c	CTX-M-15 plasmid	CTX-4ug/ml	Evolved	512	0.4257	0.5076	9
F104	0.5361	1	b	CTX-M-15 plasmid	CTX-4ug/ml	Evolved	512	0.3995	0.4814	9
EL39	0.14	1	b	No plasmid	No CTX	Evolved	512	0.0034	0.0853	9
EL39	0.6954	1	b	CTX-M-15 plasmid	No CTX	Evolved	512	0.5588	0.6407	9
EL39	0.6773	1	b	CTX-M-15 plasmid	CTX-4ug/ml	Evolved	512	0.5407	0.6226	9
MG1655	0.1511	1	b	No plasmid	No CTX	Evolved	512	0.0145	0.0964	9
MG1655	0.4528	1	b	CTX-M-15 plasmid	No CTX	Evolved	512	0.3162	0.3981	9
MG1655	0.5517	1	b	CTX-M-15 plasmid	CTX-4ug/ml	Evolved	512	0.4151	0.497	9
F022	0.1344	1	c	No plasmid	No CTX	Evolved	512	-0.0022	0.0797	9
F104	0.525	1	b	CTX-M-15 plasmid	No CTX	Evolved	256	0.3884	0.4703	8
F022	0.5798	1	c	CTX-M-15 plasmid	No CTX	Evolved	256	0.4432	0.5251	8
F022	0.556	1	c	CTX-M-15 plasmid	CTX-4ug/ml	Evolved	256	0.4194	0.5013	8
F104	0.5125	1	b	CTX-M-15 plasmid	CTX-4ug/ml	Evolved	256	0.3759	0.4578	8
EL39	0.1482	1	b	No plasmid	No CTX	Evolved	256	0.0116	0.0935	8
EL39	0.6906	1	b	CTX-M-15 plasmid	No CTX	Evolved	256	0.554	0.6359	8
EL39	0.6966	1	b	CTX-M-15 plasmid	CTX-4ug/ml	Evolved	256	0.56	0.6419	8
MG1655	0.1446	1	b	No plasmid	No CTX	Evolved	256	0.008	0.0899	8
MG1655	0.4753	1	b	CTX-M-15 plasmid	No CTX	Evolved	256	0.3387	0.4206	8
MG1655	0.5594	1	b	CTX-M-15 plasmid	CTX-4ug/ml	Evolved	256	0.4228	0.5047	8
F022	0.1196	1	c	No plasmid	No CTX	Evolved	256	-0.017	0.0649	8
F104	0.5693	1	b	CTX-M-15 plasmid	No CTX	Evolved	128	0.4327	0.5146	7
F022	0.5721	1	c	CTX-M-15 plasmid	No CTX	Evolved	128	0.4355	0.5174	7
F022	0.5575	1	c	CTX-M-15 plasmid	CTX-4ug/ml	Evolved	128	0.4209	0.5028	7
F104	0.5536	1	b	CTX-M-15 plasmid	CTX-4ug/ml	Evolved	128	0.417	0.4989	7
EL39	0.1328	1	b	No plasmid	No CTX	Evolved	128	-0.0038	0.0781	7
EL39	0.6733	1	b	CTX-M-15 plasmid	No CTX	Evolved	128	0.5367	0.6186	7
EL39	0.6932	1	b	CTX-M-15 plasmid	CTX-4ug/ml	Evolved	128	0.5566	0.6385	7
MG1655	0.1346	1	b	No plasmid	No CTX	Evolved	128	-0.002	0.0799	7
MG1655	0.4747	1	b	CTX-M-15 plasmid	No CTX	Evolved	128	0.3381	0.42	7
MG1655	0.5417	1	b	CTX-M-15 plasmid	CTX-4ug/ml	Evolved	128	0.4051	0.487	7
F022	0.1391	1	c	No plasmid	No CTX	Evolved	128	0.0025	0.0844	7
F104	0.5695	1	b	CTX-M-15 plasmid	No CTX	Evolved	64	0.4329	0.5148	6
F022	0.567	1	c	CTX-M-15 plasmid	No CTX	Evolved	64	0.4304	0.5123	6
F022	0.5583	1	c	CTX-M-15 plasmid	CTX-4ug/ml	Evolved	64	0.4217	0.5036	6
F104	0.5287	1	b	CTX-M-15 plasmid	CTX-4ug/ml	Evolved	64	0.3921	0.474	6
EL39	0.1485	1	b	No plasmid	No CTX	Evolved	64	0.0119	0.0938	6
EL39	0.6464	1	b	CTX-M-15 plasmid	No CTX	Evolved	64	0.5098	0.5917	6
EL39	0.6708	1	b	CTX-M-15 plasmid	CTX-4ug/ml	Evolved	64	0.5342	0.6161	6
MG1655	0.1525	1	b	No plasmid	No CTX	Evolved	64	0.0159	0.0978	6
MG1655	0.5149	1	b	CTX-M-15 plasmid	No CTX	Evolved	64	0.3783	0.4602	6
MG1655	0.5209	1	b	CTX-M-15 plasmid	CTX-4ug/ml	Evolved	64	0.3843	0.4662	6
F022	0.135	1	c	No plasmid	No CTX	Evolved	64	-0.0016	0.0803	6
F104	0.5969	1	b	CTX-M-15 plasmid	No CTX	Evolved	0	0.4603	0.5422	5
F022	0.6732	1	c	CTX-M-15 plasmid	No CTX	Evolved	0	0.5366	0.6185	5
F022	0.6477	1	c	CTX-M-15 plasmid	CTX-4ug/ml	Evolved	0	0.5111	0.593	5
F104	0.5368	1	b	CTX-M-15 plasmid	CTX-4ug/ml	Evolved	0	0.4002	0.4821	5
EL39	0.6179	1	b	No plasmid	No CTX	Evolved	0	0.4813	0.5632	5
EL39	0.6252	1	b	CTX-M-15 plasmid	No CTX	Evolved	0	0.4886	0.5705	5
EL39	0.6509	1	b	CTX-M-15 plasmid	CTX-4ug/ml	Evolved	0	0.5143	0.5962	5
MG1655	0.6043	1	b	No plasmid	No CTX	Evolved	0	0.4677	0.5496	5
MG1655	0.4822	1	b	CTX-M-15 plasmid	No CTX	Evolved	0	0.3456	0.4275	5
MG1655	0.5463	1	b	CTX-M-15 plasmid	CTX-4ug/ml	Evolved	0	0.4097	0.4916	5
F022	0.6253	1	c	No plasmid	No CTX	Evolved	0	0.4887	0.5706	5
F054	0.1352	1	c	No plasmid	No CTX	Evolved	4096	-0.0096	0.0723	12
MG1655	0.1814	1	c	CTX-M-15 plasmid	No CTX	Evolved	4096	0.0366	0.1185	12
F054	0.1467	1	c	CTX-M-15 plasmid	No CTX	Evolved	4096	0.0019	0.0838	12
F054	0.148	1	c	CTX-M-15 plasmid	CTX-4ug/ml	Evolved	4096	0.0032	0.0851	12
F104	0.1467	1	c	No plasmid	No CTX	Evolved	4096	0.0019	0.0838	12
F104	0.2444	1	c	CTX-M-15 plasmid	No CTX	Evolved	4096	0.0996	0.1815	12
F104	0.308	1	c	CTX-M-15 plasmid	CTX-4ug/ml	Evolved	4096	0.1632	0.2451	12
EL39	0.1494	1	c	No plasmid	No CTX	Evolved	4096	0.0046	0.0865	12
EL39	0.5152	1	c	CTX-M-15 plasmid	No CTX	Evolved	4096	0.3704	0.4523	12
EL39	0.349	1	c	CTX-M-15 plasmid	CTX-4ug/ml	Evolved	4096	0.2042	0.2861	12
F054	0.1475	1	c	No plasmid	No CTX	Evolved	2048	0.0027	0.0846	11
MG1655	0.1584	1	c	CTX-M-15 plasmid	No CTX	Evolved	2048	0.0136	0.0955	11
F054	0.3661	1	c	CTX-M-15 plasmid	No CTX	Evolved	2048	0.2213	0.3032	11
F054	0.258	1	c	CTX-M-15 plasmid	CTX-4ug/ml	Evolved	2048	0.1132	0.1951	11
F104	0.1566	1	c	No plasmid	No CTX	Evolved	2048	0.0118	0.0937	11
F104	0.3838	1	c	CTX-M-15 plasmid	No CTX	Evolved	2048	0.239	0.3209	11
F104	0.4982	1	c	CTX-M-15 plasmid	CTX-4ug/ml	Evolved	2048	0.3534	0.4353	11
EL39	0.1573	1	c	No plasmid	No CTX	Evolved	2048	0.0125	0.0944	11
EL39	0.7261	1	c	CTX-M-15 plasmid	No CTX	Evolved	2048	0.5813	0.6632	11
EL39	0.7265	1	c	CTX-M-15 plasmid	CTX-4ug/ml	Evolved	2048	0.5817	0.6636	11
F054	0.148	1	c	No plasmid	No CTX	Evolved	1024	0.0032	0.0851	10
MG1655	0.0903	1	c	CTX-M-15 plasmid	No CTX	Evolved	1024	-0.0545	0.0274	10
F054	0.5612	1	c	CTX-M-15 plasmid	No CTX	Evolved	1024	0.4164	0.4983	10
F054	0.5694	1	c	CTX-M-15 plasmid	CTX-4ug/ml	Evolved	1024	0.4246	0.5065	10
F104	0.1545	1	c	No plasmid	No CTX	Evolved	1024	0.0097	0.0916	10
F104	0.5092	1	c	CTX-M-15 plasmid	No CTX	Evolved	1024	0.3644	0.4463	10
F104	0.5073	1	c	CTX-M-15 plasmid	CTX-4ug/ml	Evolved	1024	0.3625	0.4444	10
EL39	0.1609	1	c	No plasmid	No CTX	Evolved	1024	0.0161	0.098	10
EL39	0.6985	1	c	CTX-M-15 plasmid	No CTX	Evolved	1024	0.5537	0.6356	10
EL39	0.6818	1	c	CTX-M-15 plasmid	CTX-4ug/ml	Evolved	1024	0.537	0.6189	10
F054	0.1489	1	c	No plasmid	No CTX	Evolved	512	0.0041	0.086	9
MG1655	0.4131	1	c	CTX-M-15 plasmid	No CTX	Evolved	512	0.2683	0.3502	9
F054	0.6233	1	c	CTX-M-15 plasmid	No CTX	Evolved	512	0.4785	0.5604	9
F054	0.6322	1	c	CTX-M-15 plasmid	CTX-4ug/ml	Evolved	512	0.4874	0.5693	9
F104	0.1618	1	c	No plasmid	No CTX	Evolved	512	0.017	0.0989	9
F104	0.4832	1	c	CTX-M-15 plasmid	No CTX	Evolved	512	0.3384	0.4203	9
F104	0.6052	1	c	CTX-M-15 plasmid	CTX-4ug/ml	Evolved	512	0.4604	0.5423	9
EL39	0.1818	1	c	No plasmid	No CTX	Evolved	512	0.037	0.1189	9
EL39	0.7351	1	c	CTX-M-15 plasmid	No CTX	Evolved	512	0.5903	0.6722	9
EL39	0.732	1	c	CTX-M-15 plasmid	CTX-4ug/ml	Evolved	512	0.5872	0.6691	9
F054	0.1536	1	c	No plasmid	No CTX	Evolved	256	0.0088	0.0907	8
MG1655	0.4758	1	c	CTX-M-15 plasmid	No CTX	Evolved	256	0.331	0.4129	8
F054	0.5655	1	c	CTX-M-15 plasmid	No CTX	Evolved	256	0.4207	0.5026	8
F054	0.6476	1	c	CTX-M-15 plasmid	CTX-4ug/ml	Evolved	256	0.5028	0.5847	8
F104	0.1643	1	c	No plasmid	No CTX	Evolved	256	0.0195	0.1014	8
F104	0.5347	1	c	CTX-M-15 plasmid	No CTX	Evolved	256	0.3899	0.4718	8
F104	0.636	1	c	CTX-M-15 plasmid	CTX-4ug/ml	Evolved	256	0.4912	0.5731	8
EL39	0.1475	1	c	No plasmid	No CTX	Evolved	256	0.0027	0.0846	8
EL39	0.7251	1	c	CTX-M-15 plasmid	No CTX	Evolved	256	0.5803	0.6622	8
EL39	0.738	1	c	CTX-M-15 plasmid	CTX-4ug/ml	Evolved	256	0.5932	0.6751	8
F054	0.1576	1	c	No plasmid	No CTX	Evolved	128	0.0128	0.0947	7
MG1655	0.5008	1	c	CTX-M-15 plasmid	No CTX	Evolved	128	0.356	0.4379	7
F054	0.6331	1	c	CTX-M-15 plasmid	No CTX	Evolved	128	0.4883	0.5702	7
F054	0.6672	1	c	CTX-M-15 plasmid	CTX-4ug/ml	Evolved	128	0.5224	0.6043	7
F104	0.1678	1	c	No plasmid	No CTX	Evolved	128	0.023	0.1049	7
F104	0.5438	1	c	CTX-M-15 plasmid	No CTX	Evolved	128	0.399	0.4809	7
F104	0.6667	1	c	CTX-M-15 plasmid	CTX-4ug/ml	Evolved	128	0.5219	0.6038	7
EL39	0.1594	1	c	No plasmid	No CTX	Evolved	128	0.0146	0.0965	7
EL39	0.7201	1	c	CTX-M-15 plasmid	No CTX	Evolved	128	0.5753	0.6572	7
EL39	0.688	1	c	CTX-M-15 plasmid	CTX-4ug/ml	Evolved	128	0.5432	0.6251	7
F054	0.1675	1	c	No plasmid	No CTX	Evolved	64	0.0227	0.1046	6
MG1655	0.5036	1	c	CTX-M-15 plasmid	No CTX	Evolved	64	0.3588	0.4407	6
F054	0.6602	1	c	CTX-M-15 plasmid	No CTX	Evolved	64	0.5154	0.5973	6
F054	0.6325	1	c	CTX-M-15 plasmid	CTX-4ug/ml	Evolved	64	0.4877	0.5696	6
F104	0.1667	1	c	No plasmid	No CTX	Evolved	64	0.0219	0.1038	6
F104	0.5425	1	c	CTX-M-15 plasmid	No CTX	Evolved	64	0.3977	0.4796	6
F104	0.6116	1	c	CTX-M-15 plasmid	CTX-4ug/ml	Evolved	64	0.4668	0.5487	6
EL39	0.1714	1	c	No plasmid	No CTX	Evolved	64	0.0266	0.1085	6
EL39	0.706	1	c	CTX-M-15 plasmid	No CTX	Evolved	64	0.5612	0.6431	6
EL39	0.7165	1	c	CTX-M-15 plasmid	CTX-4ug/ml	Evolved	64	0.5717	0.6536	6
F054	0.689	1	c	No plasmid	No CTX	Evolved	0	0.5442	0.6261	5
MG1655	0.6038	1	c	CTX-M-15 plasmid	No CTX	Evolved	0	0.459	0.5409	5
F054	0.704	1	c	CTX-M-15 plasmid	No CTX	Evolved	0	0.5592	0.6411	5
F054	0.6959	1	c	CTX-M-15 plasmid	CTX-4ug/ml	Evolved	0	0.5511	0.633	5
F104	0.5544	1	c	No plasmid	No CTX	Evolved	0	0.4096	0.4915	5
F104	0.5795	1	c	CTX-M-15 plasmid	No CTX	Evolved	0	0.4347	0.5166	5
F104	0.6526	1	c	CTX-M-15 plasmid	CTX-4ug/ml	Evolved	0	0.5078	0.5897	5
EL39	0.6926	1	c	No plasmid	No CTX	Evolved	0	0.5478	0.6297	5
EL39	0.6786	1	c	CTX-M-15 plasmid	No CTX	Evolved	0	0.5338	0.6157	5
EL39	0.6674	1	c	CTX-M-15 plasmid	CTX-4ug/ml	Evolved	0	0.5226	0.6045	5
MG1655	0.1312	1	c	CTX-M-15 plasmid	CTX-4ug/ml	Evolved	4096	-0.0035	0.0784	12
F104	0.2056	1	d	CTX-M-15 plasmid	CTX-4ug/ml	Evolved	4096	0.0709	0.1528	12
EL39	0.1192	1	d	No plasmid	No CTX	Evolved	4096	-0.0155	0.0664	12
F022	0.1208	1	d	No plasmid	No CTX	Evolved	4096	-0.0139	0.068	12
F022	0.4025	1	d	CTX-M-15 plasmid	No CTX	Evolved	4096	0.2678	0.3497	12
F022	0.3425	1	d	CTX-M-15 plasmid	CTX-4ug/ml	Evolved	4096	0.2078	0.2897	12
F054	0.1179	1	d	No plasmid	No CTX	Evolved	4096	-0.0168	0.0651	12
F054	0.1259	1	d	CTX-M-15 plasmid	No CTX	Evolved	4096	-0.0088	0.0731	12
F054	0.1267	1	d	CTX-M-15 plasmid	CTX-4ug/ml	Evolved	4096	-0.008	0.0739	12
F104	0.119	1	d	No plasmid	No CTX	Evolved	4096	-0.0157	0.0662	12
F104	0.2106	1	d	CTX-M-15 plasmid	No CTX	Evolved	4096	0.0759	0.1578	12
MG1655	0.1342	1	c	CTX-M-15 plasmid	CTX-4ug/ml	Evolved	2048	-0.0005	0.0814	11
F104	0.4585	1	d	CTX-M-15 plasmid	CTX-4ug/ml	Evolved	2048	0.3238	0.4057	11
EL39	0.122	1	d	No plasmid	No CTX	Evolved	2048	-0.0127	0.0692	11
F022	0.1227	1	d	No plasmid	No CTX	Evolved	2048	-0.012	0.0699	11
F022	0.4468	1	d	CTX-M-15 plasmid	No CTX	Evolved	2048	0.3121	0.394	11
F022	0.543	1	d	CTX-M-15 plasmid	CTX-4ug/ml	Evolved	2048	0.4083	0.4902	11
F054	0.1189	1	d	No plasmid	No CTX	Evolved	2048	-0.0158	0.0661	11
F054	0.3742	1	d	CTX-M-15 plasmid	No CTX	Evolved	2048	0.2395	0.3214	11
F054	0.2138	1	d	CTX-M-15 plasmid	CTX-4ug/ml	Evolved	2048	0.0791	0.161	11
F104	0.1145	1	d	No plasmid	No CTX	Evolved	2048	-0.0202	0.0617	11
F104	0.4263	1	d	CTX-M-15 plasmid	No CTX	Evolved	2048	0.2916	0.3735	11
MG1655	0.1369	1	c	CTX-M-15 plasmid	CTX-4ug/ml	Evolved	1024	0.0022	0.0841	10
F104	0.478	1	d	CTX-M-15 plasmid	CTX-4ug/ml	Evolved	1024	0.3433	0.4252	10
EL39	0.1149	1	d	No plasmid	No CTX	Evolved	1024	-0.0198	0.0621	10
F022	0.1219	1	d	No plasmid	No CTX	Evolved	1024	-0.0128	0.0691	10
F022	0.4885	1	d	CTX-M-15 plasmid	No CTX	Evolved	1024	0.3538	0.4357	10
F022	0.4449	1	d	CTX-M-15 plasmid	CTX-4ug/ml	Evolved	1024	0.3102	0.3921	10
F054	0.1257	1	d	No plasmid	No CTX	Evolved	1024	-0.009	0.0729	10
F054	0.5519	1	d	CTX-M-15 plasmid	No CTX	Evolved	1024	0.4172	0.4991	10
F054	0.5488	1	d	CTX-M-15 plasmid	CTX-4ug/ml	Evolved	1024	0.4141	0.496	10
F104	0.119	1	d	No plasmid	No CTX	Evolved	1024	-0.0157	0.0662	10
F104	0.4646	1	d	CTX-M-15 plasmid	No CTX	Evolved	1024	0.3299	0.4118	10
MG1655	0.4026	1	c	CTX-M-15 plasmid	CTX-4ug/ml	Evolved	512	0.2679	0.3498	9
F104	0.5306	1	d	CTX-M-15 plasmid	CTX-4ug/ml	Evolved	512	0.3959	0.4778	9
EL39	0.1262	1	d	No plasmid	No CTX	Evolved	512	-0.0085	0.0734	9
F022	0.1323	1	d	No plasmid	No CTX	Evolved	512	-0.0024	0.0795	9
F022	0.4867	1	d	CTX-M-15 plasmid	No CTX	Evolved	512	0.352	0.4339	9
F022	0.5547	1	d	CTX-M-15 plasmid	CTX-4ug/ml	Evolved	512	0.42	0.5019	9
F054	0.1271	1	d	No plasmid	No CTX	Evolved	512	-0.0076	0.0743	9
F054	0.6084	1	d	CTX-M-15 plasmid	No CTX	Evolved	512	0.4737	0.5556	9
F054	0.6005	1	d	CTX-M-15 plasmid	CTX-4ug/ml	Evolved	512	0.4658	0.5477	9
F104	0.1223	1	d	No plasmid	No CTX	Evolved	512	-0.0124	0.0695	9
F104	0.4805	1	d	CTX-M-15 plasmid	No CTX	Evolved	512	0.3458	0.4277	9
MG1655	0.5441	1	c	CTX-M-15 plasmid	CTX-4ug/ml	Evolved	256	0.4094	0.4913	8
F104	0.518	1	d	CTX-M-15 plasmid	CTX-4ug/ml	Evolved	256	0.3833	0.4652	8
EL39	0.128	1	d	No plasmid	No CTX	Evolved	256	-0.0067	0.0752	8
[truncated: 1,921 more rows]

## Sheet: Density
Strain	Transfer	Replicate	Plasmid Status	Antibiotic during experimental evolution	Selective pressure when plating	Dilution	Count	Volume	Density	Treatment during Experimental Evolution
F022	1	a	No plasmid	No CTX	No CTX	5	128	20	640000000	No plasmid - No CTX
F022	1	a	CTX-M-15 plasmid	No CTX	No CTX	5	184	20	920000000	CTX-M-15 plasmid - No CTX
F054	1	a	No plasmid	No CTX	No CTX	5	59	20	295000000	No plasmid - No CTX
F054	1	a	CTX-M-15 plasmid	No CTX	No CTX	5	85	20	425000000	CTX-M-15 plasmid - No CTX
F104	1	a	No plasmid	No CTX	No CTX	5	211	20	1060000000	No plasmid - No CTX
F104	1	a	CTX-M-15 plasmid	No CTX	No CTX	5	186	20	930000000	CTX-M-15 plasmid - No CTX
EL39	1	a	No plasmid	No CTX	No CTX	5	178	20	890000000	No plasmid - No CTX
EL39	1	a	CTX-M-15 plasmid	No CTX	No CTX	6	56	20	2800000000	CTX-M-15 plasmid - No CTX
MG1655	1	a	No plasmid	No CTX	No CTX	5	108	20	540000000	No plasmid - No CTX
MG1655	1	a	CTX-M-15 plasmid	No CTX	No CTX	5	202	20	1010000000	CTX-M-15 plasmid - No CTX
F022	1	b	No plasmid	No CTX	No CTX	5	126	20	630000000	No plasmid - No CTX
F022	1	b	CTX-M-15 plasmid	No CTX	No CTX	5	94	20	470000000	CTX-M-15 plasmid - No CTX
F054	1	b	No plasmid	No CTX	No CTX	5	80	20	400000000	No plasmid - No CTX
F054	1	b	CTX-M-15 plasmid	No CTX	No CTX	5	47	20	235000000	CTX-M-15 plasmid - No CTX
F104	1	b	No plasmid	No CTX	No CTX	5	71	20	355000000	No plasmid - No CTX
F104	1	b	CTX-M-15 plasmid	No CTX	No CTX	5	69	20	345000000	CTX-M-15 plasmid - No CTX
EL39	1	b	No plasmid	No CTX	No CTX	5	144	20	720000000	No plasmid - No CTX
EL39	1	b	CTX-M-15 plasmid	No CTX	No CTX	5	155	20	775000000	CTX-M-15 plasmid - No CTX
MG1655	1	b	No plasmid	No CTX	No CTX	5	73	20	365000000	No plasmid - No CTX
MG1655	1	b	CTX-M-15 plasmid	No CTX	No CTX	5	132	20	660000000	CTX-M-15 plasmid - No CTX
F022	1	c	No plasmid	No CTX	No CTX	5	175	20	875000000	No plasmid - No CTX
F022	1	c	CTX-M-15 plasmid	No CTX	No CTX	5	68	20	340000000	CTX-M-15 plasmid - No CTX
F054	1	c	No plasmid	No CTX	No CTX	5	260	20	1300000000	No plasmid - No CTX
F054	1	c	CTX-M-15 plasmid	No CTX	No CTX	5	97	20	485000000	CTX-M-15 plasmid - No CTX
F104	1	c	No plasmid	No CTX	No CTX	5	116	20	580000000	No plasmid - No CTX
F104	1	c	CTX-M-15 plasmid	No CTX	No CTX	5	133	20	665000000	CTX-M-15 plasmid - No CTX
EL39	1	c	No plasmid	No CTX	No CTX	6	33	20	1650000000	No plasmid - No CTX
EL39	1	c	CTX-M-15 plasmid	No CTX	No CTX	5	354	20	1770000000	CTX-M-15 plasmid - No CTX
MG1655	1	c	No plasmid	No CTX	No CTX	5	89	20	445000000	No plasmid - No CTX
MG1655	1	c	CTX-M-15 plasmid	No CTX	No CTX	5	41	20	205000000	CTX-M-15 plasmid - No CTX
F022	1	d	No plasmid	No CTX	No CTX	5	118	20	590000000	No plasmid - No CTX
F022	1	d	CTX-M-15 plasmid	No CTX	No CTX	5	147	20	735000000	CTX-M-15 plasmid - No CTX
F054	1	d	No plasmid	No CTX	No CTX	6	36	20	1800000000	No plasmid - No CTX
F054	1	d	CTX-M-15 plasmid	No CTX	No CTX	6	35	20	1750000000	CTX-M-15 plasmid - No CTX
F104	1	d	No plasmid	No CTX	No CTX	5	218	20	1090000000	No plasmid - No CTX
F104	1	d	CTX-M-15 plasmid	No CTX	No CTX	5	128	20	640000000	CTX-M-15 plasmid - No CTX
EL39	1	d	No plasmid	No CTX	No CTX	5	275	20	1380000000	No plasmid - No CTX
EL39	1	d	CTX-M-15 plasmid	No CTX	No CTX	5	273	20	1370000000	CTX-M-15 plasmid - No CTX
MG1655	1	d	No plasmid	No CTX	No CTX	5	161	20	805000000	No plasmid - No CTX
MG1655	1	d	CTX-M-15 plasmid	No CTX	No CTX	5	90	20	450000000	CTX-M-15 plasmid - No CTX
F022	1	e	No plasmid	No CTX	No CTX	5	68	20	340000000	No plasmid - No CTX
F022	1	e	CTX-M-15 plasmid	No CTX	No CTX	5	80	20	400000000	CTX-M-15 plasmid - No CTX
F054	1	e	No plasmid	No CTX	No CTX	5	54	20	270000000	No plasmid - No CTX
F054	1	e	CTX-M-15 plasmid	No CTX	No CTX	5	79	20	395000000	CTX-M-15 plasmid - No CTX
F104	1	e	No plasmid	No CTX	No CTX	5	155	20	775000000	No plasmid - No CTX
F104	1	e	CTX-M-15 plasmid	No CTX	No CTX	5	10	20	50000000	CTX-M-15 plasmid - No CTX
EL39	1	e	No plasmid	No CTX	No CTX	6	37	20	1850000000	No plasmid - No CTX
EL39	1	e	CTX-M-15 plasmid	No CTX	No CTX	6	31	20	1550000000	CTX-M-15 plasmid - No CTX
MG1655	1	e	No plasmid	No CTX	No CTX	5	92	20	460000000	No plasmid - No CTX
MG1655	1	e	CTX-M-15 plasmid	No CTX	No CTX	5	94	20	470000000	CTX-M-15 plasmid - No CTX
F022	1	a	CTX-M-15 plasmid	No CTX	CTX-4ug/ml	5	184	20	920000000	CTX-M-15 plasmid - No CTX
F054	1	a	CTX-M-15 plasmid	No CTX	CTX-4ug/ml	5	85	20	425000000	CTX-M-15 plasmid - No CTX
F104	1	a	CTX-M-15 plasmid	No CTX	CTX-4ug/ml	5	186	20	930000000	CTX-M-15 plasmid - No CTX
EL39	1	a	CTX-M-15 plasmid	No CTX	CTX-4ug/ml	6	56	20	2800000000	CTX-M-15 plasmid - No CTX
MG1655	1	a	CTX-M-15 plasmid	No CTX	CTX-4ug/ml	5	202	20	1010000000	CTX-M-15 plasmid - No CTX
F022	1	b	CTX-M-15 plasmid	No CTX	CTX-4ug/ml	5	94	20	470000000	CTX-M-15 plasmid - No CTX
F054	1	b	CTX-M-15 plasmid	No CTX	CTX-4ug/ml	5	47	20	235000000	CTX-M-15 plasmid - No CTX
F104	1	b	CTX-M-15 plasmid	No CTX	CTX-4ug/ml	5	69	20	345000000	CTX-M-15 plasmid - No CTX
EL39	1	b	CTX-M-15 plasmid	No CTX	CTX-4ug/ml	5	155	20	775000000	CTX-M-15 plasmid - No CTX
MG1655	1	b	CTX-M-15 plasmid	No CTX	CTX-4ug/ml	5	132	20	660000000	CTX-M-15 plasmid - No CTX
F022	1	c	CTX-M-15 plasmid	No CTX	CTX-4ug/ml	5	68	20	340000000	CTX-M-15 plasmid - No CTX
F054	1	c	CTX-M-15 plasmid	No CTX	CTX-4ug/ml	5	97	20	485000000	CTX-M-15 plasmid - No CTX
F104	1	c	CTX-M-15 plasmid	No CTX	CTX-4ug/ml	5	133	20	665000000	CTX-M-15 plasmid - No CTX
EL39	1	c	CTX-M-15 plasmid	No CTX	CTX-4ug/ml	5	354	20	1770000000	CTX-M-15 plasmid - No CTX
MG1655	1	c	CTX-M-15 plasmid	No CTX	CTX-4ug/ml	5	41	20	205000000	CTX-M-15 plasmid - No CTX
F022	1	d	CTX-M-15 plasmid	No CTX	CTX-4ug/ml	5	147	20	735000000	CTX-M-15 plasmid - No CTX
F054	1	d	CTX-M-15 plasmid	No CTX	CTX-4ug/ml	6	35	20	1750000000	CTX-M-15 plasmid - No CTX
F104	1	d	CTX-M-15 plasmid	No CTX	CTX-4ug/ml	5	128	20	640000000	CTX-M-15 plasmid - No CTX
EL39	1	d	CTX-M-15 plasmid	No CTX	CTX-4ug/ml	5	273	20	1370000000	CTX-M-15 plasmid - No CTX
MG1655	1	d	CTX-M-15 plasmid	No CTX	CTX-4ug/ml	5	90	20	450000000	CTX-M-15 plasmid - No CTX
F022	1	e	CTX-M-15 plasmid	No CTX	CTX-4ug/ml	5	80	20	400000000	CTX-M-15 plasmid - No CTX
F054	1	e	CTX-M-15 plasmid	No CTX	CTX-4ug/ml	5	79	20	395000000	CTX-M-15 plasmid - No CTX
F104	1	e	CTX-M-15 plasmid	No CTX	CTX-4ug/ml	5	10	20	50000000	CTX-M-15 plasmid - No CTX
EL39	1	e	CTX-M-15 plasmid	No CTX	CTX-4ug/ml	6	31	20	1550000000	CTX-M-15 plasmid - No CTX
MG1655	1	e	CTX-M-15 plasmid	No CTX	CTX-4ug/ml	5	94	20	470000000	CTX-M-15 plasmid - No CTX
F022	1	a	CTX-M-15 plasmid	CTX-4ug/ml	CTX-4ug/ml	5	184	20	920000000	CTX-M-15 plasmid - CTX-4ug/ml
F054	1	a	CTX-M-15 plasmid	CTX-4ug/ml	CTX-4ug/ml	5	85	20	425000000	CTX-M-15 plasmid - CTX-4ug/ml
F104	1	a	CTX-M-15 plasmid	CTX-4ug/ml	CTX-4ug/ml	5	186	20	930000000	CTX-M-15 plasmid - CTX-4ug/ml
EL39	1	a	CTX-M-15 plasmid	CTX-4ug/ml	CTX-4ug/ml	6	56	20	2800000000	CTX-M-15 plasmid - CTX-4ug/ml
MG1655	1	a	CTX-M-15 plasmid	CTX-4ug/ml	CTX-4ug/ml	5	202	20	1010000000	CTX-M-15 plasmid - CTX-4ug/ml
F022	1	b	CTX-M-15 plasmid	CTX-4ug/ml	CTX-4ug/ml	5	94	20	470000000	CTX-M-15 plasmid - CTX-4ug/ml
F054	1	b	CTX-M-15 plasmid	CTX-4ug/ml	CTX-4ug/ml	5	47	20	235000000	CTX-M-15 plasmid - CTX-4ug/ml
F104	1	b	CTX-M-15 plasmid	CTX-4ug/ml	CTX-4ug/ml	5	69	20	345000000	CTX-M-15 plasmid - CTX-4ug/ml
EL39	1	b	CTX-M-15 plasmid	CTX-4ug/ml	CTX-4ug/ml	5	155	20	775000000	CTX-M-15 plasmid - CTX-4ug/ml
MG1655	1	b	CTX-M-15 plasmid	CTX-4ug/ml	CTX-4ug/ml	5	132	20	660000000	CTX-M-15 plasmid - CTX-4ug/ml
F022	1	c	CTX-M-15 plasmid	CTX-4ug/ml	CTX-4ug/ml	5	68	20	340000000	CTX-M-15 plasmid - CTX-4ug/ml
F054	1	c	CTX-M-15 plasmid	CTX-4ug/ml	CTX-4ug/ml	5	97	20	485000000	CTX-M-15 plasmid - CTX-4ug/ml
F104	1	c	CTX-M-15 plasmid	CTX-4ug/ml	CTX-4ug/ml	5	133	20	665000000	CTX-M-15 plasmid - CTX-4ug/ml
EL39	1	c	CTX-M-15 plasmid	CTX-4ug/ml	CTX-4ug/ml	5	354	20	1770000000	CTX-M-15 plasmid - CTX-4ug/ml
MG1655	1	c	CTX-M-15 plasmid	CTX-4ug/ml	CTX-4ug/ml	5	41	20	205000000	CTX-M-15 plasmid - CTX-4ug/ml
F022	1	d	CTX-M-15 plasmid	CTX-4ug/ml	CTX-4ug/ml	5	147	20	735000000	CTX-M-15 plasmid - CTX-4ug/ml
F054	1	d	CTX-M-15 plasmid	CTX-4ug/ml	CTX-4ug/ml	6	35	20	1750000000	CTX-M-15 plasmid - CTX-4ug/ml
F104	1	d	CTX-M-15 plasmid	CTX-4ug/ml	CTX-4ug/ml	5	128	20	640000000	CTX-M-15 plasmid - CTX-4ug/ml
EL39	1	d	CTX-M-15 plasmid	CTX-4ug/ml	CTX-4ug/ml	5	273	20	1370000000	CTX-M-15 plasmid - CTX-4ug/ml
MG1655	1	d	CTX-M-15 plasmid	CTX-4ug/ml	CTX-4ug/ml	5	90	20	450000000	CTX-M-15 plasmid - CTX-4ug/ml
F022	1	e	CTX-M-15 plasmid	CTX-4ug/ml	CTX-4ug/ml	5	80	20	400000000	CTX-M-15 plasmid - CTX-4ug/ml
F054	1	e	CTX-M-15 plasmid	CTX-4ug/ml	CTX-4ug/ml	5	79	20	395000000	CTX-M-15 plasmid - CTX-4ug/ml
F104	1	e	CTX-M-15 plasmid	CTX-4ug/ml	CTX-4ug/ml	5	10	20	50000000	CTX-M-15 plasmid - CTX-4ug/ml
EL39	1	e	CTX-M-15 plasmid	CTX-4ug/ml	CTX-4ug/ml	6	31	20	1550000000	CTX-M-15 plasmid - CTX-4ug/ml
MG1655	1	e	CTX-M-15 plasmid	CTX-4ug/ml	CTX-4ug/ml	5	94	20	470000000	CTX-M-15 plasmid - CTX-4ug/ml
F022	1	a	CTX-M-15 plasmid	CTX-4ug/ml	No CTX	5	184	20	920000000	CTX-M-15 plasmid - CTX-4ug/ml
F054	1	a	CTX-M-15 plasmid	CTX-4ug/ml	No CTX	5	85	20	425000000	CTX-M-15 plasmid - CTX-4ug/ml
F104	1	a	CTX-M-15 plasmid	CTX-4ug/ml	No CTX	5	186	20	930000000	CTX-M-15 plasmid - CTX-4ug/ml
EL39	1	a	CTX-M-15 plasmid	CTX-4ug/ml	No CTX	6	56	20	2800000000	CTX-M-15 plasmid - CTX-4ug/ml
MG1655	1	a	CTX-M-15 plasmid	CTX-4ug/ml	No CTX	5	202	20	1010000000	CTX-M-15 plasmid - CTX-4ug/ml
F022	1	b	CTX-M-15 plasmid	CTX-4ug/ml	No CTX	5	94	20	470000000	CTX-M-15 plasmid - CTX-4ug/ml
F054	1	b	CTX-M-15 plasmid	CTX-4ug/ml	No CTX	5	47	20	235000000	CTX-M-15 plasmid - CTX-4ug/ml
F104	1	b	CTX-M-15 plasmid	CTX-4ug/ml	No CTX	5	69	20	345000000	CTX-M-15 plasmid - CTX-4ug/ml
EL39	1	b	CTX-M-15 plasmid	CTX-4ug/ml	No CTX	5	155	20	775000000	CTX-M-15 plasmid - CTX-4ug/ml
MG1655	1	b	CTX-M-15 plasmid	CTX-4ug/ml	No CTX	5	132	20	660000000	CTX-M-15 plasmid - CTX-4ug/ml
F022	1	c	CTX-M-15 plasmid	CTX-4ug/ml	No CTX	5	68	20	340000000	CTX-M-15 plasmid - CTX-4ug/ml
F054	1	c	CTX-M-15 plasmid	CTX-4ug/ml	No CTX	5	97	20	485000000	CTX-M-15 plasmid - CTX-4ug/ml
F104	1	c	CTX-M-15 plasmid	CTX-4ug/ml	No CTX	5	133	20	665000000	CTX-M-15 plasmid - CTX-4ug/ml
EL39	1	c	CTX-M-15 plasmid	CTX-4ug/ml	No CTX	5	354	20	1770000000	CTX-M-15 plasmid - CTX-4ug/ml
MG1655	1	c	CTX-M-15 plasmid	CTX-4ug/ml	No CTX	5	41	20	205000000	CTX-M-15 plasmid - CTX-4ug/ml
F022	1	d	CTX-M-15 plasmid	CTX-4ug/ml	No CTX	5	147	20	735000000	CTX-M-15 plasmid - CTX-4ug/ml
F054	1	d	CTX-M-15 plasmid	CTX-4ug/ml	No CTX	6	35	20	1750000000	CTX-M-15 plasmid - CTX-4ug/ml
F104	1	d	CTX-M-15 plasmid	CTX-4ug/ml	No CTX	5	128	20	640000000	CTX-M-15 plasmid - CTX-4ug/ml
EL39	1	d	CTX-M-15 plasmid	CTX-4ug/ml	No CTX	5	273	20	1370000000	CTX-M-15 plasmid - CTX-4ug/ml
MG1655	1	d	CTX-M-15 plasmid	CTX-4ug/ml	No CTX	5	90	20	450000000	CTX-M-15 plasmid - CTX-4ug/ml
F022	1	e	CTX-M-15 plasmid	CTX-4ug/ml	No CTX	5	80	20	400000000	CTX-M-15 plasmid - CTX-4ug/ml
F054	1	e	CTX-M-15 plasmid	CTX-4ug/ml	No CTX	5	79	20	395000000	CTX-M-15 plasmid - CTX-4ug/ml
F104	1	e	CTX-M-15 plasmid	CTX-4ug/ml	No CTX	5	10	20	50000000	CTX-M-15 plasmid - CTX-4ug/ml
EL39	1	e	CTX-M-15 plasmid	CTX-4ug/ml	No CTX	6	31	20	1550000000	CTX-M-15 plasmid - CTX-4ug/ml
MG1655	1	e	CTX-M-15 plasmid	CTX-4ug/ml	No CTX	5	94	20	470000000	CTX-M-15 plasmid - CTX-4ug/ml
F022	2	a	No plasmid	No CTX	No CTX	5	280	30	933333333	No plasmid - No CTX
F022	2	a	CTX-M-15 plasmid	No CTX	No CTX	5	163	30	543333333	CTX-M-15 plasmid - No CTX
F022	2	a	CTX-M-15 plasmid	No CTX	CTX-4ug/ml	5	278	30	926666667	CTX-M-15 plasmid - No CTX
F022	2	a	CTX-M-15 plasmid	CTX-4ug/ml	No CTX	6	51	30	1700000000	CTX-M-15 plasmid - CTX-4ug/ml
F022	2	a	CTX-M-15 plasmid	CTX-4ug/ml	CTX-4ug/ml	6	45	30	1500000000	CTX-M-15 plasmid - CTX-4ug/ml
F054	2	a	No plasmid	No CTX	No CTX	5	192	30	640000000	No plasmid - No CTX
F054	2	a	CTX-M-15 plasmid	No CTX	No CTX	5	141	30	470000000	CTX-M-15 plasmid - No CTX
F054	2	a	CTX-M-15 plasmid	No CTX	CTX-4ug/ml	5	112	30	373333333	CTX-M-15 plasmid - No CTX
F054	2	a	CTX-M-15 plasmid	CTX-4ug/ml	No CTX	5	242	30	806666667	CTX-M-15 plasmid - CTX-4ug/ml
F054	2	a	CTX-M-15 plasmid	CTX-4ug/ml	CTX-4ug/ml	5	114	30	380000000	CTX-M-15 plasmid - CTX-4ug/ml
F104	2	a	No plasmid	No CTX	No CTX	5	126	30	420000000	No plasmid - No CTX
F104	2	a	CTX-M-15 plasmid	No CTX	No CTX	6	53	30	1766666667	CTX-M-15 plasmid - No CTX
F104	2	a	CTX-M-15 plasmid	No CTX	CTX-4ug/ml	6	67	30	2233333333	CTX-M-15 plasmid - No CTX
F104	2	a	CTX-M-15 plasmid	CTX-4ug/ml	No CTX	6	63	30	2100000000	CTX-M-15 plasmid - CTX-4ug/ml
F104	2	a	CTX-M-15 plasmid	CTX-4ug/ml	CTX-4ug/ml	6	44	30	1466666667	CTX-M-15 plasmid - CTX-4ug/ml
EL39	2	a	No plasmid	No CTX	No CTX	6	47	30	1566666667	No plasmid - No CTX
EL39	2	a	CTX-M-15 plasmid	No CTX	No CTX	5	477	30	1590000000	CTX-M-15 plasmid - No CTX
EL39	2	a	CTX-M-15 plasmid	No CTX	CTX-4ug/ml	5	419	30	1396666667	CTX-M-15 plasmid - No CTX
EL39	2	a	CTX-M-15 plasmid	CTX-4ug/ml	No CTX	6	76	30	2533333333	CTX-M-15 plasmid - CTX-4ug/ml
EL39	2	a	CTX-M-15 plasmid	CTX-4ug/ml	CTX-4ug/ml	6	52	30	1733333333	CTX-M-15 plasmid - CTX-4ug/ml
MG1655	2	a	No plasmid	No CTX	No CTX	6	54	30	1800000000	No plasmid - No CTX
MG1655	2	a	CTX-M-15 plasmid	No CTX	No CTX	6	38	30	1266666667	CTX-M-15 plasmid - No CTX
MG1655	2	a	CTX-M-15 plasmid	No CTX	CTX-4ug/ml	6	32	30	1066666667	CTX-M-15 plasmid - No CTX
MG1655	2	a	CTX-M-15 plasmid	CTX-4ug/ml	No CTX	5	265	30	883333333	CTX-M-15 plasmid - CTX-4ug/ml
MG1655	2	a	CTX-M-15 plasmid	CTX-4ug/ml	CTX-4ug/ml	5	213	30	710000000	CTX-M-15 plasmid - CTX-4ug/ml
F022	2	b	No plasmid	No CTX	No CTX	6	72	30	2400000000	No plasmid - No CTX
F022	2	b	CTX-M-15 plasmid	No CTX	No CTX	5	165	30	550000000	CTX-M-15 plasmid - No CTX
F022	2	b	CTX-M-15 plasmid	No CTX	CTX-4ug/ml	5	172	30	573333333	CTX-M-15 plasmid - No CTX
F022	2	b	CTX-M-15 plasmid	CTX-4ug/ml	No CTX	5	117	30	390000000	CTX-M-15 plasmid - CTX-4ug/ml
F022	2	b	CTX-M-15 plasmid	CTX-4ug/ml	CTX-4ug/ml	5	168	30	560000000	CTX-M-15 plasmid - CTX-4ug/ml
F054	2	b	No plasmid	No CTX	No CTX	5	72	30	240000000	No plasmid - No CTX
F054	2	b	CTX-M-15 plasmid	No CTX	No CTX	5	119	30	396666667	CTX-M-15 plasmid - No CTX
F054	2	b	CTX-M-15 plasmid	No CTX	CTX-4ug/ml	5	69	30	230000000	CTX-M-15 plasmid - No CTX
F054	2	b	CTX-M-15 plasmid	CTX-4ug/ml	No CTX	5	101	30	336666667	CTX-M-15 plasmid - CTX-4ug/ml
F054	2	b	CTX-M-15 plasmid	CTX-4ug/ml	CTX-4ug/ml	5	86	30	286666667	CTX-M-15 plasmid - CTX-4ug/ml
F104	2	b	No plasmid	No CTX	No CTX	5	137	30	456666667	No plasmid - No CTX
F104	2	b	CTX-M-15 plasmid	No CTX	No CTX	5	173	30	576666667	CTX-M-15 plasmid - No CTX
F104	2	b	CTX-M-15 plasmid	No CTX	CTX-4ug/ml	5	87	30	290000000	CTX-M-15 plasmid - No CTX
F104	2	b	CTX-M-15 plasmid	CTX-4ug/ml	No CTX	5	104	30	346666667	CTX-M-15 plasmid - CTX-4ug/ml
F104	2	b	CTX-M-15 plasmid	CTX-4ug/ml	CTX-4ug/ml	5	163	30	543333333	CTX-M-15 plasmid - CTX-4ug/ml
EL39	2	b	No plasmid	No CTX	No CTX	6	63	30	2100000000	No plasmid - No CTX
EL39	2	b	CTX-M-15 plasmid	No CTX	No CTX	6	75	30	2500000000	CTX-M-15 plasmid - No CTX
EL39	2	b	CTX-M-15 plasmid	No CTX	CTX-4ug/ml	6	46	30	1533333333	CTX-M-15 plasmid - No CTX
EL39	2	b	CTX-M-15 plasmid	CTX-4ug/ml	No CTX	5	278	30	926666667	CTX-M-15 plasmid - CTX-4ug/ml
EL39	2	b	CTX-M-15 plasmid	CTX-4ug/ml	CTX-4ug/ml	5	193	30	643333333	CTX-M-15 plasmid - CTX-4ug/ml
MG1655	2	b	No plasmid	No CTX	No CTX	5	138	30	460000000	No plasmid - No CTX
MG1655	2	b	CTX-M-15 plasmid	No CTX	No CTX	5	91	30	303333333	CTX-M-15 plasmid - No CTX
MG1655	2	b	CTX-M-15 plasmid	No CTX	CTX-4ug/ml	5	111	30	370000000	CTX-M-15 plasmid - No CTX
MG1655	2	b	CTX-M-15 plasmid	CTX-4ug/ml	No CTX	5	125	30	416666667	CTX-M-15 plasmid - CTX-4ug/ml
MG1655	2	b	CTX-M-15 plasmid	CTX-4ug/ml	CTX-4ug/ml	5	88	30	293333333	CTX-M-15 plasmid - CTX-4ug/ml
F022	2	c	No plasmid	No CTX	No CTX	5	223	30	743333333	No plasmid - No CTX
F022	2	c	CTX-M-15 plasmid	No CTX	No CTX	5	136	30	453333333	CTX-M-15 plasmid - No CTX
F022	2	c	CTX-M-15 plasmid	No CTX	CTX-4ug/ml	5	192	30	640000000	CTX-M-15 plasmid - No CTX
F022	2	c	CTX-M-15 plasmid	CTX-4ug/ml	No CTX	5	88	30	293333333	CTX-M-15 plasmid - CTX-4ug/ml
F022	2	c	CTX-M-15 plasmid	CTX-4ug/ml	CTX-4ug/ml	5	103	30	343333333	CTX-M-15 plasmid - CTX-4ug/ml
F054	2	c	No plasmid	No CTX	No CTX	5	260	30	866666667	No plasmid - No CTX
F054	2	c	CTX-M-15 plasmid	No CTX	No CTX	5	89	30	296666667	CTX-M-15 plasmid - No CTX
F054	2	c	CTX-M-15 plasmid	No CTX	CTX-4ug/ml	5	151	30	503333333	CTX-M-15 plasmid - No CTX
F054	2	c	CTX-M-15 plasmid	CTX-4ug/ml	No CTX	5	204	30	680000000	CTX-M-15 plasmid - CTX-4ug/ml
F054	2	c	CTX-M-15 plasmid	CTX-4ug/ml	CTX-4ug/ml	5	197	30	656666667	CTX-M-15 plasmid - CTX-4ug/ml
F104	2	c	No plasmid	No CTX	No CTX	5	146	30	486666667	No plasmid - No CTX
F104	2	c	CTX-M-15 plasmid	No CTX	No CTX	6	31	30	1033333333	CTX-M-15 plasmid - No CTX
F104	2	c	CTX-M-15 plasmid	No CTX	CTX-4ug/ml	6	43	30	1433333333	CTX-M-15 plasmid - No CTX
F104	2	c	CTX-M-15 plasmid	CTX-4ug/ml	No CTX	5	176	30	586666667	CTX-M-15 plasmid - CTX-4ug/ml
F104	2	c	CTX-M-15 plasmid	CTX-4ug/ml	CTX-4ug/ml	5	160	30	533333333	CTX-M-15 plasmid - CTX-4ug/ml
EL39	2	c	No plasmid	No CTX	No CTX	6	59	30	1966666667	No plasmid - No CTX
EL39	2	c	CTX-M-15 plasmid	No CTX	No CTX	6	68	30	2266666667	CTX-M-15 plasmid - No CTX
EL39	2	c	CTX-M-15 plasmid	No CTX	CTX-4ug/ml	6	62	30	2066666667	CTX-M-15 plasmid - No CTX
EL39	2	c	CTX-M-15 plasmid	CTX-4ug/ml	No CTX	6	45	30	1500000000	CTX-M-15 plasmid - CTX-4ug/ml
EL39	2	c	CTX-M-15 plasmid	CTX-4ug/ml	CTX-4ug/ml	6	47	30	1566666667	CTX-M-15 plasmid - CTX-4ug/ml
MG1655	2	c	No plasmid	No CTX	No CTX	6	34	30	1133333333	No plasmid - No CTX
MG1655	2	c	CTX-M-15 plasmid	No CTX	No CTX	5	156	30	520000000	CTX-M-15 plasmid - No CTX
MG1655	2	c	CTX-M-15 plasmid	No CTX	CTX-4ug/ml	5	106	30	353333333	CTX-M-15 plasmid - No CTX
MG1655	2	c	CTX-M-15 plasmid	CTX-4ug/ml	No CTX	5	303	30	1010000000	CTX-M-15 plasmid - CTX-4ug/ml
MG1655	2	c	CTX-M-15 plasmid	CTX-4ug/ml	CTX-4ug/ml	5	202	30	673333333	CTX-M-15 plasmid - CTX-4ug/ml
F022	2	d	No plasmid	No CTX	No CTX	5	142	30	473333333	No plasmid - No CTX
F022	2	d	CTX-M-15 plasmid	No CTX	No CTX	5	81	30	270000000	CTX-M-15 plasmid - No CTX
F022	2	d	CTX-M-15 plasmid	No CTX	CTX-4ug/ml	5	131	30	436666667	CTX-M-15 plasmid - No CTX
F022	2	d	CTX-M-15 plasmid	CTX-4ug/ml	No CTX	5	97	30	323333333	CTX-M-15 plasmid - CTX-4ug/ml
F022	2	d	CTX-M-15 plasmid	CTX-4ug/ml	CTX-4ug/ml	5	169	30	563333333	CTX-M-15 plasmid - CTX-4ug/ml
F054	2	d	No plasmid	No CTX	No CTX	5	183	30	610000000	No plasmid - No CTX
F054	2	d	CTX-M-15 plasmid	No CTX	No CTX	5	48	30	160000000	CTX-M-15 plasmid - No CTX
F054	2	d	CTX-M-15 plasmid	No CTX	CTX-4ug/ml	5	33	30	110000000	CTX-M-15 plasmid - No CTX
F054	2	d	CTX-M-15 plasmid	CTX-4ug/ml	No CTX	5	20	30	6.66667e+07	CTX-M-15 plasmid - CTX-4ug/ml
F054	2	d	CTX-M-15 plasmid	CTX-4ug/ml	CTX-4ug/ml	5	8	30	2.66667e+07	CTX-M-15 plasmid - CTX-4ug/ml
F104	2	d	No plasmid	No CTX	No CTX	5	194	30	646666667	No plasmid - No CTX
F104	2	d	CTX-M-15 plasmid	No CTX	No CTX	5	130	30	433333333	CTX-M-15 plasmid - No CTX
F104	2	d	CTX-M-15 plasmid	No CTX	CTX-4ug/ml	5	122	30	406666667	CTX-M-15 plasmid - No CTX
F104	2	d	CTX-M-15 plasmid	CTX-4ug/ml	No CTX	5	298	30	993333333	CTX-M-15 plasmid - CTX-4ug/ml
F104	2	d	CTX-M-15 plasmid	CTX-4ug/ml	CTX-4ug/ml	5	233	30	776666667	CTX-M-15 plasmid - CTX-4ug/ml
EL39	2	d	CTX-M-15 plasmid	No CTX	No CTX	6	43	30	1433333333	CTX-M-15 plasmid - No CTX
EL39	2	d	CTX-M-15 plasmid	No CTX	CTX-4ug/ml	6	30	30	1000000000	CTX-M-15 plasmid - No CTX
EL39	2	d	CTX-M-15 plasmid	CTX-4ug/ml	No CTX	6	36	30	1200000000	CTX-M-15 plasmid - CTX-4ug/ml
EL39	2	d	CTX-M-15 plasmid	CTX-4ug/ml	CTX-4ug/ml	6	29	30	966666667	CTX-M-15 plasmid - CTX-4ug/ml
MG1655	2	d	No plasmid	No CTX	No CTX	5	204	30	680000000	No plasmid - No CTX
MG1655	2	d	CTX-M-15 plasmid	No CTX	No CTX	5	56	30	186666667	CTX-M-15 plasmid - No CTX
MG1655	2	d	CTX-M-15 plasmid	No CTX	CTX-4ug/ml	5	75	30	250000000	CTX-M-15 plasmid - No CTX
MG1655	2	d	CTX-M-15 plasmid	CTX-4ug/ml	No CTX	5	63	30	210000000	CTX-M-15 plasmid - CTX-4ug/ml
MG1655	2	d	CTX-M-15 plasmid	CTX-4ug/ml	CTX-4ug/ml	5	98	30	326666667	CTX-M-15 plasmid - CTX-4ug/ml
F022	2	e	No plasmid	No CTX	No CTX	5	218	30	726666667	No plasmid - No CTX
F022	2	e	CTX-M-15 plasmid	No CTX	No CTX	5	255	30	850000000	CTX-M-15 plasmid - No CTX
F022	2	e	CTX-M-15 plasmid	No CTX	CTX-4ug/ml	5	481	30	1603333333	CTX-M-15 plasmid - No CTX
F022	2	e	CTX-M-15 plasmid	CTX-4ug/ml	No CTX	5	211	30	703333333	CTX-M-15 plasmid - CTX-4ug/ml
F022	2	e	CTX-M-15 plasmid	CTX-4ug/ml	CTX-4ug/ml	5	286	30	953333333	CTX-M-15 plasmid - CTX-4ug/ml
F054	2	e	No plasmid	No CTX	No CTX	5	70	30	233333333	No plasmid - No CTX
F054	2	e	CTX-M-15 plasmid	No CTX	No CTX	5	80	30	266666667	CTX-M-15 plasmid - No CTX
F054	2	e	CTX-M-15 plasmid	No CTX	CTX-4ug/ml	5	72	30	240000000	CTX-M-15 plasmid - No CTX
F054	2	e	CTX-M-15 plasmid	CTX-4ug/ml	No CTX	5	241	30	803333333	CTX-M-15 plasmid - CTX-4ug/ml
F054	2	e	CTX-M-15 plasmid	CTX-4ug/ml	CTX-4ug/ml	5	259	30	863333333	CTX-M-15 plasmid - CTX-4ug/ml
F104	2	e	No plasmid	No CTX	No CTX	5	85	30	283333333	No plasmid - No CTX
F104	2	e	CTX-M-15 plasmid	No CTX	No CTX	5	100	30	333333333	CTX-M-15 plasmid - No CTX
F104	2	e	CTX-M-15 plasmid	No CTX	CTX-4ug/ml	5	152	30	506666667	CTX-M-15 plasmid - No CTX
F104	2	e	CTX-M-15 plasmid	CTX-4ug/ml	No CTX	5	284	30	946666667	CTX-M-15 plasmid - CTX-4ug/ml
F104	2	e	CTX-M-15 plasmid	CTX-4ug/ml	CTX-4ug/ml	5	187	30	623333333	CTX-M-15 plasmid - CTX-4ug/ml
EL39	2	e	No plasmid	No CTX	No CTX	5	447	30	1490000000	No plasmid - No CTX
EL39	2	e	CTX-M-15 plasmid	No CTX	No CTX	6	35	30	1166666667	CTX-M-15 plasmid - No CTX
EL39	2	e	CTX-M-15 plasmid	No CTX	CTX-4ug/ml	6	31	30	1033333333	CTX-M-15 plasmid - No CTX
EL39	2	e	CTX-M-15 plasmid	CTX-4ug/ml	No CTX	5	198	30	660000000	CTX-M-15 plasmid - CTX-4ug/ml
EL39	2	e	CTX-M-15 plasmid	CTX-4ug/ml	CTX-4ug/ml	5	290	30	966666667	CTX-M-15 plasmid - CTX-4ug/ml
MG1655	2	e	No plasmid	No CTX	No CTX	5	95	30	316666667	No plasmid - No CTX
MG1655	2	e	CTX-M-15 plasmid	No CTX	No CTX	5	345	30	1150000000	CTX-M-15 plasmid - No CTX
MG1655	2	e	CTX-M-15 plasmid	No CTX	CTX-4ug/ml	5	203	30	676666667	CTX-M-15 plasmid - No CTX
MG1655	2	e	CTX-M-15 plasmid	CTX-4ug/ml	No CTX	5	129	30	430000000	CTX-M-15 plasmid - CTX-4ug/ml
MG1655	2	e	CTX-M-15 plasmid	CTX-4ug/ml	CTX-4ug/ml	5	86	30	286666667	CTX-M-15 plasmid - CTX-4ug/ml
F022	4	a	No plasmid	No CTX	No CTX	6	40	20	2000000000	No plasmid - No CTX
F022	4	a	CTX-M-15 plasmid	No CTX	No CTX	6	56	20	2800000000	CTX-M-15 plasmid - No CTX
F022	4	a	CTX-M-15 plasmid	No CTX	CTX-4ug/ml	6	71	20	3550000000	CTX-M-15 plasmid - No CTX
F022	4	a	CTX-M-15 plasmid	CTX-4ug/ml	No CTX	5	170	20	850000000	CTX-M-15 plasmid - CTX-4ug/ml
F022	4	a	CTX-M-15 plasmid	CTX-4ug/ml	CTX-4ug/ml	5	217	20	1090000000	CTX-M-15 plasmid - CTX-4ug/ml
F054	4	a	No plasmid	No CTX	No CTX	6	18	20	900000000	No plasmid - No CTX
F054	4	a	CTX-M-15 plasmid	No CTX	No CTX	5	70	20	350000000	CTX-M-15 plasmid - No CTX
F054	4	a	CTX-M-15 plasmid	No CTX	CTX-4ug/ml	5	90	20	450000000	CTX-M-15 plasmid - No CTX
F054	4	a	CTX-M-15 plasmid	CTX-4ug/ml	No CTX	5	248	20	1240000000	CTX-M-15 plasmid - CTX-4ug/ml
F054	4	a	CTX-M-15 plasmid	CTX-4ug/ml	CTX-4ug/ml	5	285	20	1430000000	CTX-M-15 plasmid - CTX-4ug/ml
F104	4	a	No plasmid	No CTX	No CTX	5	285	20	1430000000	No plasmid - No CTX
F104	4	a	CTX-M-15 plasmid	No CTX	No CTX	5	168	20	840000000	CTX-M-15 plasmid - No CTX
F104	4	a	CTX-M-15 plasmid	No CTX	CTX-4ug/ml	5	281	20	1410000000	CTX-M-15 plasmid - No CTX
F104	4	a	CTX-M-15 plasmid	CTX-4ug/ml	No CTX	5	90	20	450000000	CTX-M-15 plasmid - CTX-4ug/ml
F104	4	a	CTX-M-15 plasmid	CTX-4ug/ml	CTX-4ug/ml	5	113	20	565000000	CTX-M-15 plasmid - CTX-4ug/ml
EL39	4	a	No plasmid	No CTX	No CTX	5	126	20	630000000	No plasmid - No CTX
EL39	4	a	CTX-M-15 plasmid	No CTX	No CTX	5	163	20	815000000	CTX-M-15 plasmid - No CTX
EL39	4	a	CTX-M-15 plasmid	No CTX	CTX-4ug/ml	5	228	20	1140000000	CTX-M-15 plasmid - No CTX
EL39	4	a	CTX-M-15 plasmid	CTX-4ug/ml	No CTX	5	276	20	1380000000	CTX-M-15 plasmid - CTX-4ug/ml
EL39	4	a	CTX-M-15 plasmid	CTX-4ug/ml	CTX-4ug/ml	5	201	20	1010000000	CTX-M-15 plasmid - CTX-4ug/ml
MG1655	4	a	No plasmid	No CTX	No CTX	5	120	20	600000000	No plasmid - No CTX
MG1655	4	a	CTX-M-15 plasmid	No CTX	No CTX	5	82	20	410000000	CTX-M-15 plasmid - No CTX
MG1655	4	a	CTX-M-15 plasmid	No CTX	CTX-4ug/ml	5	149	20	745000000	CTX-M-15 plasmid - No CTX
MG1655	4	a	CTX-M-15 plasmid	CTX-4ug/ml	No CTX	5	139	20	695000000	CTX-M-15 plasmid - CTX-4ug/ml
MG1655	4	a	CTX-M-15 plasmid	CTX-4ug/ml	CTX-4ug/ml	5	207	20	1040000000	CTX-M-15 plasmid - CTX-4ug/ml
F022	4	b	No plasmid	No CTX	No CTX	6	58	20	2900000000	No plasmid - No CTX
F022	4	b	CTX-M-15 plasmid	No CTX	No CTX	5	146	20	730000000	CTX-M-15 plasmid - No CTX
F022	4	b	CTX-M-15 plasmid	No CTX	CTX-4ug/ml	5	120	20	600000000	CTX-M-15 plasmid - No CTX
F022	4	b	CTX-M-15 plasmid	CTX-4ug/ml	No CTX	5	232	20	1160000000	CTX-M-15 plasmid - CTX-4ug/ml
F022	4	b	CTX-M-15 plasmid	CTX-4ug/ml	CTX-4ug/ml	5	179	20	895000000	CTX-M-15 plasmid - CTX-4ug/ml
F054	4	b	No plasmid	No CTX	No CTX	5	253	20	1270000000	No plasmid - No CTX
F054	4	b	CTX-M-15 plasmid	No CTX	No CTX	5	133	20	665000000	CTX-M-15 plasmid - No CTX
F054	4	b	CTX-M-15 plasmid	No CTX	CTX-4ug/ml	5	94	20	470000000	CTX-M-15 plasmid - No CTX
F054	4	b	CTX-M-15 plasmid	CTX-4ug/ml	No CTX	5	117	20	585000000	CTX-M-15 plasmid - CTX-4ug/ml
F054	4	b	CTX-M-15 plasmid	CTX-4ug/ml	CTX-4ug/ml	5	117	20	585000000	CTX-M-15 plasmid - CTX-4ug/ml
F104	4	b	No plasmid	No CTX	No CTX	5	332	20	1660000000	No plasmid - No CTX
F104	4	b	CTX-M-15 plasmid	No CTX	No CTX	6	35	20	1750000000	CTX-M-15 plasmid - No CTX
F104	4	b	CTX-M-15 plasmid	No CTX	CTX-4ug/ml	6	35	20	1750000000	CTX-M-15 plasmid - No CTX
F104	4	b	CTX-M-15 plasmid	CTX-4ug/ml	No CTX	5	130	20	650000000	CTX-M-15 plasmid - CTX-4ug/ml
F104	4	b	CTX-M-15 plasmid	CTX-4ug/ml	CTX-4ug/ml	5	211	20	1060000000	CTX-M-15 plasmid - CTX-4ug/ml
EL39	4	b	No plasmid	No CTX	No CTX	5	184	20	920000000	No plasmid - No CTX
EL39	4	b	CTX-M-15 plasmid	No CTX	No CTX	5	268	20	1340000000	CTX-M-15 plasmid - No CTX
EL39	4	b	CTX-M-15 plasmid	No CTX	CTX-4ug/ml	5	236	20	1180000000	CTX-M-15 plasmid - No CTX
EL39	4	b	CTX-M-15 plasmid	CTX-4ug/ml	No CTX	5	127	20	635000000	CTX-M-15 plasmid - CTX-4ug/ml
EL39	4	b	CTX-M-15 plasmid	CTX-4ug/ml	CTX-4ug/ml	5	190	20	950000000	CTX-M-15 plasmid - CTX-4ug/ml
MG1655	4	b	No plasmid	No CTX	No CTX	5	134	20	670000000	No plasmid - No CTX
MG1655	4	b	CTX-M-15 plasmid	No CTX	No CTX	5	82	20	410000000	CTX-M-15 plasmid - No CTX
MG1655	4	b	CTX-M-15 plasmid	No CTX	CTX-4ug/ml	5	227	20	1140000000	CTX-M-15 plasmid - No CTX
MG1655	4	b	CTX-M-15 plasmid	CTX-4ug/ml	No CTX	5	116	20	580000000	CTX-M-15 plasmid - CTX-4ug/ml
MG1655	4	b	CTX-M-15 plasmid	CTX-4ug/ml	CTX-4ug/ml	5	84	20	420000000	CTX-M-15 plasmid - CTX-4ug/ml
F022	4	d	No plasmid	No CTX	No CTX	5	91	20	455000000	No plasmid - No CTX
F022	4	d	CTX-M-15 plasmid	No CTX	No CTX	5	110	20	550000000	CTX-M-15 plasmid - No CTX
F022	4	d	CTX-M-15 plasmid	No CTX	CTX-4ug/ml	5	179	20	895000000	CTX-M-15 plasmid - No CTX
F022	4	d	CTX-M-15 plasmid	CTX-4ug/ml	No CTX	5	312	20	1560000000	CTX-M-15 plasmid - CTX-4ug/ml
F022	4	d	CTX-M-15 plasmid	CTX-4ug/ml	CTX-4ug/ml	5	398	20	1990000000	CTX-M-15 plasmid - CTX-4ug/ml
F054	4	d	No plasmid	No CTX	No CTX	5	78	20	390000000	No plasmid - No CTX
F054	4	d	CTX-M-15 plasmid	No CTX	No CTX	5	108	20	540000000	CTX-M-15 plasmid - No CTX
F054	4	d	CTX-M-15 plasmid	No CTX	CTX-4ug/ml	5	218	20	1090000000	CTX-M-15 plasmid - No CTX
F054	4	d	CTX-M-15 plasmid	CTX-4ug/ml	No CTX	5	62	20	310000000	CTX-M-15 plasmid - CTX-4ug/ml
F054	4	d	CTX-M-15 plasmid	CTX-4ug/ml	CTX-4ug/ml	5	198	20	990000000	CTX-M-15 plasmid - CTX-4ug/ml
F104	4	d	No plasmid	No CTX	No CTX	5	57	20	285000000	No plasmid - No CTX
F104	4	d	CTX-M-15 plasmid	No CTX	No CTX	5	189	20	945000000	CTX-M-15 plasmid - No CTX
F104	4	d	CTX-M-15 plasmid	No CTX	CTX-4ug/ml	5	175	20	875000000	CTX-M-15 plasmid - No CTX
F104	4	d	CTX-M-15 plasmid	CTX-4ug/ml	No CTX	5	114	20	570000000	CTX-M-15 plasmid - CTX-4ug/ml
F104	4	d	CTX-M-15 plasmid	CTX-4ug/ml	CTX-4ug/ml	5	117	20	585000000	CTX-M-15 plasmid - CTX-4ug/ml
EL39	4	d	No plasmid	No CTX	No CTX	5	129	20	645000000	No plasmid - No CTX
EL39	4	d	CTX-M-15 plasmid	No CTX	No CTX	5	105	20	525000000	CTX-M-15 plasmid - No CTX
EL39	4	d	CTX-M-15 plasmid	No CTX	CTX-4ug/ml	5	165	20	825000000	CTX-M-15 plasmid - No CTX
EL39	4	d	CTX-M-15 plasmid	CTX-4ug/ml	No CTX	5	91	20	455000000	CTX-M-15 plasmid - CTX-4ug/ml
EL39	4	d	CTX-M-15 plasmid	CTX-4ug/ml	CTX-4ug/ml	5	157	20	785000000	CTX-M-15 plasmid - CTX-4ug/ml
MG1655	4	d	No plasmid	No CTX	No CTX	5	73	20	365000000	No plasmid - No CTX
MG1655	4	d	CTX-M-15 plasmid	No CTX	No CTX	5	58	20	290000000	CTX-M-15 plasmid - No CTX
MG1655	4	d	CTX-M-15 plasmid	No CTX	CTX-4ug/ml	5	52	20	260000000	CTX-M-15 plasmid - No CTX
MG1655	4	d	CTX-M-15 plasmid	CTX-4ug/ml	No CTX	5	130	20	650000000	CTX-M-15 plasmid - CTX-4ug/ml
MG1655	4	d	CTX-M-15 plasmid	CTX-4ug/ml	CTX-4ug/ml	5	58	20	290000000	CTX-M-15 plasmid - CTX-4ug/ml
F022	4	c	No plasmid	No CTX	No CTX	5	184	20	920000000	No plasmid - No CTX
F022	4	c	CTX-M-15 plasmid	No CTX	No CTX	5	227	20	1140000000	CTX-M-15 plasmid - No CTX
F022	4	c	CTX-M-15 plasmid	No CTX	CTX-4ug/ml	5	378	20	1890000000	CTX-M-15 plasmid - No CTX
F022	4	c	CTX-M-15 plasmid	CTX-4ug/ml	No CTX	5	77	20	385000000	CTX-M-15 plasmid - CTX-4ug/ml
F022	4	c	CTX-M-15 plasmid	CTX-4ug/ml	CTX-4ug/ml	5	274	20	1370000000	CTX-M-15 plasmid - CTX-4ug/ml
F054	4	c	No plasmid	No CTX	No CTX	5	95	20	475000000	No plasmid - No CTX
F054	4	c	CTX-M-15 plasmid	No CTX	No CTX	5	47	20	235000000	CTX-M-15 plasmid - No CTX
F054	4	c	CTX-M-15 plasmid	No CTX	CTX-4ug/ml	5	116	20	580000000	CTX-M-15 plasmid - No CTX
F054	4	c	CTX-M-15 plasmid	CTX-4ug/ml	No CTX	5	12	20	60000000	CTX-M-15 plasmid - CTX-4ug/ml
F054	4	c	CTX-M-15 plasmid	CTX-4ug/ml	CTX-4ug/ml	5	48	20	240000000	CTX-M-15 plasmid - CTX-4ug/ml
F104	4	c	No plasmid	No CTX	No CTX	5	33	20	165000000	No plasmid - No CTX
F104	4	c	CTX-M-15 plasmid	No CTX	No CTX	5	132	20	660000000	CTX-M-15 plasmid - No CTX
F104	4	c	CTX-M-15 plasmid	No CTX	CTX-4ug/ml	5	181	20	905000000	CTX-M-15 plasmid - No CTX
F104	4	c	CTX-M-15 plasmid	CTX-4ug/ml	No CTX	5	12	20	60000000	CTX-M-15 plasmid - CTX-4ug/ml
F104	4	c	CTX-M-15 plasmid	CTX-4ug/ml	CTX-4ug/ml	5	125	20	625000000	CTX-M-15 plasmid - CTX-4ug/ml
EL39	4	c	No plasmid	No CTX	No CTX	5	71	20	355000000	No plasmid - No CTX
EL39	4	c	CTX-M-15 plasmid	No CTX	No CTX	5	148	20	740000000	CTX-M-15 plasmid - No CTX
EL39	4	c	CTX-M-15 plasmid	No CTX	CTX-4ug/ml	5	92	20	460000000	CTX-M-15 plasmid - No CTX
EL39	4	c	CTX-M-15 plasmid	CTX-4ug/ml	No CTX	5	126	20	630000000	CTX-M-15 plasmid - CTX-4ug/ml
EL39	4	c	CTX-M-15 plasmid	CTX-4ug/ml	CTX-4ug/ml	5	105	20	525000000	CTX-M-15 plasmid - CTX-4ug/ml
MG1655	4	c	No plasmid	No CTX	No CTX	5	77	20	385000000	No plasmid - No CTX
MG1655	4	c	CTX-M-15 plasmid	No CTX	No CTX	5	75	20	375000000	CTX-M-15 plasmid - No CTX
MG1655	4	c	CTX-M-15 plasmid	No CTX	CTX-4ug/ml	5	31	20	155000000	CTX-M-15 plasmid - No CTX
MG1655	4	c	CTX-M-15 plasmid	CTX-4ug/ml	No CTX	5	15	20	75000000	CTX-M-15 plasmid - CTX-4ug/ml
MG1655	4	c	CTX-M-15 plasmid	CTX-4ug/ml	CTX-4ug/ml	5	36	20	180000000	CTX-M-15 plasmid - CTX-4ug/ml
F022	4	e	No plasmid	No CTX	No CTX	5	182	20	910000000	No plasmid - No CTX
F022	4	e	CTX-M-15 plasmid	No CTX	No CTX	5	101	20	505000000	CTX-M-15 plasmid - No CTX
F022	4	e	CTX-M-15 plasmid	No CTX	CTX-4ug/ml	5	268	20	1340000000	CTX-M-15 plasmid - No CTX
F022	4	e	CTX-M-15 plasmid	CTX-4ug/ml	CTX-4ug/ml	6	95	20	4750000000	CTX-M-15 plasmid - CTX-4ug/ml
F022	4	e	CTX-M-15 plasmid	CTX-4ug/ml	No CTX	6	108	20	5400000000	CTX-M-15 plasmid - CTX-4ug/ml
F054	4	e	No plasmid	No CTX	No CTX	5	127	20	635000000	No plasmid - No CTX
F054	4	e	CTX-M-15 plasmid	No CTX	No CTX	5	116	20	580000000	CTX-M-15 plasmid - No CTX
F054	4	e	CTX-M-15 plasmid	No CTX	CTX-4ug/ml	5	86	20	430000000	CTX-M-15 plasmid - No CTX
F054	4	e	CTX-M-15 plasmid	CTX-4ug/ml	No CTX	5	148	20	740000000	CTX-M-15 plasmid - CTX-4ug/ml
F054	4	e	CTX-M-15 plasmid	CTX-4ug/ml	CTX-4ug/ml	5	296	20	1480000000	CTX-M-15 plasmid - CTX-4ug/ml
F104	4	e	No plasmid	No CTX	No CTX	5	85	20	425000000	No plasmid - No CTX
F104	4	e	CTX-M-15 plasmid	No CTX	No CTX	5	131	20	655000000	CTX-M-15 plasmid - No CTX
F104	4	e	CTX-M-15 plasmid	No CTX	CTX-4ug/ml	5	74	20	370000000	CTX-M-15 plasmid - No CTX
F104	4	e	CTX-M-15 plasmid	CTX-4ug/ml	No CTX	5	200	20	1000000000	CTX-M-15 plasmid - CTX-4ug/ml
F104	4	e	CTX-M-15 plasmid	CTX-4ug/ml	CTX-4ug/ml	5	251	20	1260000000	CTX-M-15 plasmid - CTX-4ug/ml
EL39	4	e	No plasmid	No CTX	No CTX	5	177	20	885000000	No plasmid - No CTX
EL39	4	e	CTX-M-15 plasmid	CTX-4ug/ml	No CTX	5	262	20	1310000000	CTX-M-15 plasmid - CTX-4ug/ml
EL39	4	e	CTX-M-15 plasmid	CTX-4ug/ml	CTX-4ug/ml	5	154	20	770000000	CTX-M-15 plasmid - CTX-4ug/ml
EL39	4	e	CTX-M-15 plasmid	No CTX	No CTX	6	65	20	3250000000	CTX-M-15 plasmid - No CTX
EL39	4	e	CTX-M-15 plasmid	No CTX	CTX-4ug/ml	6	157	20	7850000000	CTX-M-15 plasmid - No CTX
MG1655	4	e	No plasmid	No CTX	No CTX	5	92	20	460000000	No plasmid - No CTX
MG1655	4	e	CTX-M-15 plasmid	No CTX	No CTX	5	111	20	555000000	CTX-M-15 plasmid - No CTX
MG1655	4	e	CTX-M-15 plasmid	No CTX	CTX-4ug/ml	5	232	20	1160000000	CTX-M-15 plasmid - No CTX
MG1655	4	e	CTX-M-15 plasmid	CTX-4ug/ml	No CTX	5	87	20	435000000	CTX-M-15 plasmid - CTX-4ug/ml
MG1655	4	e	CTX-M-15 plasmid	CTX-4ug/ml	CTX-4ug/ml	5	141	20	705000000	CTX-M-15 plasmid - CTX-4ug/ml
F022	3	a	No plasmid	No CTX	No CTX	5	184	30	613333333	No plasmid - No CTX
F022	3	a	CTX-M-15 plasmid	No CTX	No CTX	5	100	30	333333333	CTX-M-15 plasmid - No CTX
F022	3	a	CTX-M-15 plasmid	No CTX	CTX-4ug/ml	5	212	30	706666667	CTX-M-15 plasmid - No CTX
F022	3	a	CTX-M-15 plasmid	CTX-4ug/ml	CTX-4ug/ml	6	63	30	2100000000	CTX-M-15 plasmid - CTX-4ug/ml
F022	3	a	CTX-M-15 plasmid	CTX-4ug/ml	No CTX	6	33	30	1100000000	CTX-M-15 plasmid - CTX-4ug/ml
F054	3	a	No plasmid	No CTX	No CTX	6	65	30	2166666667	No plasmid - No CTX
F054	3	a	CTX-M-15 plasmid	No CTX	No CTX	6	57	30	1900000000	CTX-M-15 plasmid - No CTX
F054	3	a	CTX-M-15 plasmid	No CTX	CTX-4ug/ml	6	71	30	2366666667	CTX-M-15 plasmid - No CTX
F054	3	a	CTX-M-15 plasmid	CTX-4ug/ml	No CTX	6	69	30	2300000000	CTX-M-15 plasmid - CTX-4ug/ml
F054	3	a	CTX-M-15 plasmid	CTX-4ug/ml	CTX-4ug/ml	6	60	30	2000000000	CTX-M-15 plasmid - CTX-4ug/ml
F104	3	a	No plasmid	No CTX	No CTX	6	65	30	2166666667	No plasmid - No CTX
F104	3	a	CTX-M-15 plasmid	No CTX	No CTX	6	94	30	3133333333	CTX-M-15 plasmid - No CTX
F104	3	a	CTX-M-15 plasmid	No CTX	CTX-4ug/ml	6	92	30	3066666667	CTX-M-15 plasmid - No CTX
F104	3	a	CTX-M-15 plasmid	CTX-4ug/ml	CTX-4ug/ml	6	86	30	2866666667	CTX-M-15 plasmid - CTX-4ug/ml
F104	3	a	CTX-M-15 plasmid	CTX-4ug/ml	No CTX	6	82	30	2733333333	CTX-M-15 plasmid - CTX-4ug/ml
EL39	3	a	No plasmid	No CTX	No CTX	6	52	30	1733333333	No plasmid - No CTX
EL39	3	a	CTX-M-15 plasmid	No CTX	No CTX	5	556	30	1853333333	CTX-M-15 plasmid - No CTX
EL39	3	a	CTX-M-15 plasmid	No CTX	CTX-4ug/ml	5	591	30	1970000000	CTX-M-15 plasmid - No CTX
EL39	3	a	CTX-M-15 plasmid	CTX-4ug/ml	No CTX	5	553	30	1843333333	CTX-M-15 plasmid - CTX-4ug/ml
EL39	3	a	CTX-M-15 plasmid	CTX-4ug/ml	CTX-4ug/ml	5	622	30	2073333333	CTX-M-15 plasmid - CTX-4ug/ml
MG1655	3	a	No plasmid	No CTX	No CTX	5	227	30	756666667	No plasmid - No CTX
MG1655	3	a	CTX-M-15 plasmid	No CTX	No CTX	5	37	30	123333333	CTX-M-15 plasmid - No CTX
MG1655	3	a	CTX-M-15 plasmid	No CTX	CTX-4ug/ml	5	265	30	883333333	CTX-M-15 plasmid - No CTX
MG1655	3	a	CTX-M-15 plasmid	CTX-4ug/ml	No CTX	5	198	30	660000000	CTX-M-15 plasmid - CTX-4ug/ml
MG1655	3	a	CTX-M-15 plasmid	CTX-4ug/ml	CTX-4ug/ml	5	252	30	840000000	CTX-M-15 plasmid - CTX-4ug/ml
F022	3	b	No plasmid	No CTX	No CTX	6	51	30	1700000000	No plasmid - No CTX
F022	3	b	CTX-M-15 plasmid	No CTX	No CTX	6	68	30	2266666667	CTX-M-15 plasmid - No CTX
F022	3	b	CTX-M-15 plasmid	No CTX	CTX-4ug/ml	6	86	30	2866666667	CTX-M-15 plasmid - No CTX
F022	3	b	CTX-M-15 plasmid	CTX-4ug/ml	No CTX	6	82	30	2733333333	CTX-M-15 plasmid - CTX-4ug/ml
F022	3	b	CTX-M-15 plasmid	CTX-4ug/ml	CTX-4ug/ml	6	75	30	2500000000	CTX-M-15 plasmid - CTX-4ug/ml
F054	3	b	No plasmid	No CTX	No CTX	6	59	30	1966666667	No plasmid - No CTX
F054	3	b	CTX-M-15 plasmid	No CTX	No CTX	5	463	30	1543333333	CTX-M-15 plasmid - No CTX
F054	3	b	CTX-M-15 plasmid	No CTX	CTX-4ug/ml	5	547	30	1823333333	CTX-M-15 plasmid - No CTX
F054	3	b	CTX-M-15 plasmid	CTX-4ug/ml	No CTX	5	120	30	400000000	CTX-M-15 plasmid - CTX-4ug/ml
F054	3	b	CTX-M-15 plasmid	CTX-4ug/ml	CTX-4ug/ml	5	225	30	750000000	CTX-M-15 plasmid - CTX-4ug/ml
F104	3	b	No plasmid	No CTX	No CTX	6	57	30	1900000000	No plasmid - No CTX
F104	3	b	CTX-M-15 plasmid	No CTX	No CTX	6	32	30	1066666667	CTX-M-15 plasmid - No CTX
F104	3	b	CTX-M-15 plasmid	No CTX	CTX-4ug/ml	6	30	30	1000000000	CTX-M-15 plasmid - No CTX
F104	3	b	CTX-M-15 plasmid	CTX-4ug/ml	No CTX	5	204	30	680000000	CTX-M-15 plasmid - CTX-4ug/ml
F104	3	b	CTX-M-15 plasmid	CTX-4ug/ml	CTX-4ug/ml	5	224	30	746666667	CTX-M-15 plasmid - CTX-4ug/ml
EL39	3	b	No plasmid	No CTX	No CTX	6	40	30	1333333333	No plasmid - No CTX
EL39	3	b	CTX-M-15 plasmid	No CTX	No CTX	6	59	30	1966666667	CTX-M-15 plasmid - No CTX
EL39	3	b	CTX-M-15 plasmid	No CTX	CTX-4ug/ml	6	56	30	1866666667	CTX-M-15 plasmid - No CTX
EL39	3	b	CTX-M-15 plasmid	CTX-4ug/ml	No CTX	6	59	30	1966666667	CTX-M-15 plasmid - CTX-4ug/ml
EL39	3	b	CTX-M-15 plasmid	CTX-4ug/ml	CTX-4ug/ml	6	46	30	1533333333	CTX-M-15 plasmid - CTX-4ug/ml
MG1655	3	b	No plasmid	No CTX	No CTX	5	78	30	260000000	No plasmid - No CTX
MG1655	3	b	CTX-M-15 plasmid	No CTX	CTX-4ug/ml	5	264	30	880000000	CTX-M-15 plasmid - No CTX
MG1655	3	b	CTX-M-15 plasmid	No CTX	No CTX	5	130	30	433333333	CTX-M-15 plasmid - No CTX
MG1655	3	b	CTX-M-15 plasmid	CTX-4ug/ml	No CTX	6	46	30	1533333333	CTX-M-15 plasmid - CTX-4ug/ml
MG1655	3	b	CTX-M-15 plasmid	CTX-4ug/ml	CTX-4ug/ml	6	55	30	1833333333	CTX-M-15 plasmid - CTX-4ug/ml
F022	3	c	No plasmid	No CTX	No CTX	6	50	30	1666666667	No plasmid - No CTX
F022	3	c	CTX-M-15 plasmid	No CTX	No CTX	6	95	30	3166666667	CTX-M-15 plasmid - No CTX
F022	3	c	CTX-M-15 plasmid	No CTX	CTX-4ug/ml	6	75	30	2500000000	CTX-M-15 plasmid - No CTX
F022	3	c	CTX-M-15 plasmid	CTX-4ug/ml	No CTX	6	62	30	2066666667	CTX-M-15 plasmid - CTX-4ug/ml
F022	3	c	CTX-M-15 plasmid	CTX-4ug/ml	CTX-4ug/ml	6	93	30	3100000000	CTX-M-15 plasmid - CTX-4ug/ml
F054	3	c	No plasmid	No CTX	No CTX	6	52	30	1733333333	No plasmid - No CTX
F054	3	c	CTX-M-15 plasmid	No CTX	No CTX	6	35	30	1166666667	CTX-M-15 plasmid - No CTX
F054	3	c	CTX-M-15 plasmid	No CTX	CTX-4ug/ml	6	65	30	2166666667	CTX-M-15 plasmid - No CTX
F054	3	c	CTX-M-15 plasmid	CTX-4ug/ml	No CTX	6	32	30	1066666667	CTX-M-15 plasmid - CTX-4ug/ml
F054	3	c	CTX-M-15 plasmid	CTX-4ug/ml	CTX-4ug/ml	6	40	30	1333333333	CTX-M-15 plasmid - CTX-4ug/ml
F104	3	c	No plasmid	No CTX	No CTX	6	64	30	2133333333	No plasmid - No CTX
F104	3	c	CTX-M-15 plasmid	No CTX	No CTX	6	64	30	2133333333	CTX-M-15 plasmid - No CTX
F104	3	c	CTX-M-15 plasmid	No CTX	CTX-4ug/ml	6	64	30	2133333333	CTX-M-15 plasmid - No CTX
F104	3	c	CTX-M-15 plasmid	CTX-4ug/ml	No CTX	5	269	30	896666667	CTX-M-15 plasmid - CTX-4ug/ml
F104	3	c	CTX-M-15 plasmid	CTX-4ug/ml	CTX-4ug/ml	5	369	30	1230000000	CTX-M-15 plasmid - CTX-4ug/ml
EL39	3	c	No plasmid	No CTX	No CTX	5	342	30	1140000000	No plasmid - No CTX
EL39	3	c	CTX-M-15 plasmid	No CTX	No CTX	6	34	30	1133333333	CTX-M-15 plasmid - No CTX
EL39	3	c	CTX-M-15 plasmid	No CTX	CTX-4ug/ml	6	62	30	2066666667	CTX-M-15 plasmid - No CTX
EL39	3	c	CTX-M-15 plasmid	CTX-4ug/ml	No CTX	5	220	30	733333333	CTX-M-15 plasmid - CTX-4ug/ml
EL39	3	c	CTX-M-15 plasmid	CTX-4ug/ml	CTX-4ug/ml	5	337	30	1123333333	CTX-M-15 plasmid - CTX-4ug/ml
MG1655	3	c	No plasmid	No CTX	No CTX	5	218	30	726666667	No plasmid - No CTX
MG1655	3	c	CTX-M-15 plasmid	No CTX	No CTX	6	34	30	1133333333	CTX-M-15 plasmid - No CTX
MG1655	3	c	CTX-M-15 plasmid	No CTX	CTX-4ug/ml	6	40	30	1333333333	CTX-M-15 plasmid - No CTX
MG1655	3	c	CTX-M-15 plasmid	CTX-4ug/ml	No CTX	5	178	30	593333333	CTX-M-15 plasmid - CTX-4ug/ml
MG1655	3	c	CTX-M-15 plasmid	CTX-4ug/ml	CTX-4ug/ml	5	210	30	700000000	CTX-M-15 plasmid - CTX-4ug/ml
F022	3	d	No plasmid	No CTX	No CTX	6	57	30	1900000000	No plasmid - No CTX
F022	3	d	CTX-M-15 plasmid	No CTX	No CTX	6	70	30	2333333333	CTX-M-15 plasmid - No CTX
F022	3	d	CTX-M-15 plasmid	No CTX	CTX-4ug/ml	6	59	30	1966666667	CTX-M-15 plasmid - No CTX
F022	3	d	CTX-M-15 plasmid	CTX-4ug/ml	No CTX	6	83	30	2766666667	CTX-M-15 plasmid - CTX-4ug/ml
F022	3	d	CTX-M-15 plasmid	CTX-4ug/ml	CTX-4ug/ml	6	69	30	2300000000	CTX-M-15 plasmid - CTX-4ug/ml
F054	3	d	No plasmid	No CTX	No CTX	6	36	30	1200000000	No plasmid - No CTX
F054	3	d	CTX-M-15 plasmid	No CTX	No CTX	6	62	30	2066666667	CTX-M-15 plasmid - No CTX
F054	3	d	CTX-M-15 plasmid	No CTX	CTX-4ug/ml	6	35	30	1166666667	CTX-M-15 plasmid - No CTX
F054	3	d	CTX-M-15 plasmid	CTX-4ug/ml	No CTX	6	86	30	2866666667	CTX-M-15 plasmid - CTX-4ug/ml
F054	3	d	CTX-M-15 plasmid	CTX-4ug/ml	CTX-4ug/ml	6	52	30	1733333333	CTX-M-15 plasmid - CTX-4ug/ml
F104	3	d	No plasmid	No CTX	No CTX	6	86	30	2866666667	No plasmid - No CTX
F104	3	d	CTX-M-15 plasmid	No CTX	No CTX	6	35	30	1166666667	CTX-M-15 plasmid - No CTX
F104	3	d	CTX-M-15 plasmid	No CTX	CTX-4ug/ml	6	39	30	1300000000	CTX-M-15 plasmid - No CTX
F104	3	d	CTX-M-15 plasmid	CTX-4ug/ml	No CTX	5	211	30	703333333	CTX-M-15 plasmid - CTX-4ug/ml
F104	3	d	CTX-M-15 plasmid	CTX-4ug/ml	CTX-4ug/ml	5	243	30	810000000	CTX-M-15 plasmid - CTX-4ug/ml
EL39	3	d	No plasmid	No CTX	No CTX	5	636	30	2120000000	No plasmid - No CTX
EL39	3	d	CTX-M-15 plasmid	No CTX	No CTX	6	44	30	1466666667	CTX-M-15 plasmid - No CTX
EL39	3	d	CTX-M-15 plasmid	No CTX	CTX-4ug/ml	6	54	30	1800000000	CTX-M-15 plasmid - No CTX
EL39	3	d	CTX-M-15 plasmid	CTX-4ug/ml	No CTX	6	46	30	1533333333	CTX-M-15 plasmid - CTX-4ug/ml
EL39	3	d	CTX-M-15 plasmid	CTX-4ug/ml	No CTX	6	32	30	1066666667	CTX-M-15 plasmid - CTX-4ug/ml
MG1655	3	d	No plasmid	No CTX	No CTX	6	44	30	1466666667	No plasmid - No CTX
MG1655	3	d	CTX-M-15 plasmid	No CTX	No CTX	5	342	30	1140000000	CTX-M-15 plasmid - No CTX
MG1655	3	d	CTX-M-15 plasmid	No CTX	CTX-4ug/ml	5	272	30	906666667	CTX-M-15 plasmid - No CTX
MG1655	3	d	CTX-M-15 plasmid	CTX-4ug/ml	No CTX	5	328	30	1093333333	CTX-M-15 plasmid - CTX-4ug/ml
MG1655	3	d	CTX-M-15 plasmid	CTX-4ug/ml	CTX-4ug/ml	5	95	30	316666667	CTX-M-15 plasmid - CTX-4ug/ml
F022	3	e	No plasmid	No CTX	No CTX	6	73	30	2433333333	No plasmid - No CTX
F022	3	e	CTX-M-15 plasmid	No CTX	No CTX	6	46	30	1533333333	CTX-M-15 plasmid - No CTX
F022	3	e	CTX-M-15 plasmid	No CTX	CTX-4ug/ml	6	69	30	2300000000	CTX-M-15 plasmid - No CTX
F022	3	e	CTX-M-15 plasmid	CTX-4ug/ml	No CTX	5	131	30	436666667	CTX-M-15 plasmid - CTX-4ug/ml
F022	3	e	CTX-M-15 plasmid	CTX-4ug/ml	CTX-4ug/ml	5	305	30	1016666667	CTX-M-15 plasmid - CTX-4ug/ml
F054	3	e	No plasmid	No CTX	No CTX	6	72	30	2400000000	No plasmid - No CTX
F054	3	e	CTX-M-15 plasmid	No CTX	No CTX	6	61	30	2033333333	CTX-M-15 plasmid - No CTX
F054	3	e	CTX-M-15 plasmid	No CTX	CTX-4ug/ml	6	49	30	1633333333	CTX-M-15 plasmid - No CTX
F054	3	e	CTX-M-15 plasmid	CTX-4ug/ml	No CTX	6	52	30	1733333333	CTX-M-15 plasmid - CTX-4ug/ml
F054	3	e	CTX-M-15 plasmid	CTX-4ug/ml	CTX-4ug/ml	6	78	30	2600000000	CTX-M-15 plasmid - CTX-4ug/ml
F104	3	e	No plasmid	No CTX	No CTX	6	46	30	1533333333	No plasmid - No CTX
F104	3	e	CTX-M-15 plasmid	No CTX	No CTX	5	397	30	1323333333	CTX-M-15 plasmid - No CTX
F104	3	e	CTX-M-15 plasmid	No CTX	CTX-4ug/ml	5	497	30	1656666667	CTX-M-15 plasmid - No CTX
F104	3	e	CTX-M-15 plasmid	CTX-4ug/ml	No CTX	6	83	30	2766666667	CTX-M-15 plasmid - CTX-4ug/ml
F104	3	e	CTX-M-15 plasmid	CTX-4ug/ml	CTX-4ug/ml	6	55	30	1833333333	CTX-M-15 plasmid - CTX-4ug/ml
EL39	3	e	No plasmid	No CTX	No CTX	6	35	30	1166666667	No plasmid - No CTX
EL39	3	e	CTX-M-15 plasmid	CTX-4ug/ml	No CTX	6	53	30	1766666667	CTX-M-15 plasmid - CTX-4ug/ml
EL39	3	e	CTX-M-15 plasmid	CTX-4ug/ml	CTX-4ug/ml	6	43	30	1433333333	CTX-M-15 plasmid - CTX-4ug/ml
MG1655	3	e	No plasmid	No CTX	No CTX	6	52	30	1733333333	No plasmid - No CTX
MG1655	3	e	CTX-M-15 plasmid	No CTX	No CTX	6	31	30	1033333333	CTX-M-15 plasmid - No CTX
MG1655	3	e	CTX-M-15 plasmid	No CTX	CTX-4ug/ml	6	43	30	1433333333	CTX-M-15 plasmid - No CTX
MG1655	3	e	CTX-M-15 plasmid	CTX-4ug/ml	No CTX	6	46	30	1533333333	CTX-M-15 plasmid - CTX-4ug/ml
MG1655	3	e	CTX-M-15 plasmid	CTX-4ug/ml	CTX-4ug/ml	6	33	30	1100000000	CTX-M-15 plasmid - CTX-4ug/ml
EL39	3	e	CTX-M-15 plasmid	No CTX	No CTX	6	23	30	766666667	CTX-M-15 plasmid - No CTX
EL39	3	e	CTX-M-15 plasmid	No CTX	CTX-4ug/ml	6	47	30	1566666667	CTX-M-15 plasmid - No CTX
F022	5	a	No plasmid	No CTX	No CTX	6	55	30	1833333333	No plasmid - No CTX
F022	5	a	CTX-M-15 plasmid	No CTX	No CTX	5	708	30	2360000000	CTX-M-15 plasmid - No CTX
F022	5	a	CTX-M-15 plasmid	No CTX	CTX-4ug/ml	5	112	30	373333333	CTX-M-15 plasmid - No CTX
F022	5	a	CTX-M-15 plasmid	CTX-4ug/ml	No CTX	5	364	30	1213333333	CTX-M-15 plasmid - CTX-4ug/ml
F022	5	a	CTX-M-15 plasmid	CTX-4ug/ml	CTX-4ug/ml	5	344	30	1146666667	CTX-M-15 plasmid - CTX-4ug/ml
F054	5	a	No plasmid	No CTX	No CTX	6	47	30	1566666667	No plasmid - No CTX
F054	5	a	CTX-M-15 plasmid	No CTX	No CTX	5	154	30	513333333	CTX-M-15 plasmid - No CTX
F054	5	a	CTX-M-15 plasmid	No CTX	CTX-4ug/ml	5	65	30	216666667	CTX-M-15 plasmid - No CTX
F054	5	a	CTX-M-15 plasmid	CTX-4ug/ml	No CTX	5	136	30	453333333	CTX-M-15 plasmid - CTX-4ug/ml
F054	5	a	CTX-M-15 plasmid	CTX-4ug/ml	CTX-4ug/ml	5	151	30	503333333	CTX-M-15 plasmid - CTX-4ug/ml
F104	5	a	No plasmid	No CTX	No CTX	5	276	30	920000000	No plasmid - No CTX
F104	5	a	CTX-M-15 plasmid	No CTX	No CTX	5	255	30	850000000	CTX-M-15 plasmid - No CTX
F104	5	a	CTX-M-15 plasmid	No CTX	CTX-4ug/ml	5	106	30	353333333	CTX-M-15 plasmid - No CTX
F104	5	a	CTX-M-15 plasmid	CTX-4ug/ml	No CTX	5	265	30	883333333	CTX-M-15 plasmid - CTX-4ug/ml
F104	5	a	CTX-M-15 plasmid	CTX-4ug/ml	CTX-4ug/ml	5	185	30	616666667	CTX-M-15 plasmid - CTX-4ug/ml
EL39	5	a	No plasmid	No CTX	No CTX	6	91	30	3033333333	No plasmid - No CTX
EL39	5	a	CTX-M-15 plasmid	No CTX	No CTX	6	61	30	2033333333	CTX-M-15 plasmid - No CTX
EL39	5	a	CTX-M-15 plasmid	No CTX	CTX-4ug/ml	6	44	30	1466666667	CTX-M-15 plasmid - No CTX
EL39	5	a	CTX-M-15 plasmid	CTX-4ug/ml	No CTX	6	53	30	1766666667	CTX-M-15 plasmid - CTX-4ug/ml
EL39	5	a	CTX-M-15 plasmid	CTX-4ug/ml	CTX-4ug/ml	6	68	30	2266666667	CTX-M-15 plasmid - CTX-4ug/ml
MG1655	5	a	No plasmid	No CTX	No CTX	6	41	30	1366666667	No plasmid - No CTX
MG1655	5	a	CTX-M-15 plasmid	No CTX	No CTX	5	348	30	1160000000	CTX-M-15 plasmid - No CTX
MG1655	5	a	CTX-M-15 plasmid	No CTX	CTX-4ug/ml	5	259	30	863333333	CTX-M-15 plasmid - No CTX
MG1655	5	a	CTX-M-15 plasmid	CTX-4ug/ml	No CTX	6	39	30	1300000000	CTX-M-15 plasmid - CTX-4ug/ml
MG1655	5	a	CTX-M-15 plasmid	CTX-4ug/ml	CTX-4ug/ml	6	31	30	1033333333	CTX-M-15 plasmid - CTX-4ug/ml
F022	5	b	No plasmid	No CTX	No CTX	6	73	30	2433333333	No plasmid - No CTX
F022	5	b	CTX-M-15 plasmid	No CTX	No CTX	6	49	30	1633333333	CTX-M-15 plasmid - No CTX
F022	5	b	CTX-M-15 plasmid	No CTX	CTX-4ug/ml	6	55	30	1833333333	CTX-M-15 plasmid - No CTX
F022	5	b	CTX-M-15 plasmid	CTX-4ug/ml	No CTX	6	90	30	3000000000	CTX-M-15 plasmid - CTX-4ug/ml
F022	5	b	CTX-M-15 plasmid	CTX-4ug/ml	CTX-4ug/ml	6	56	30	1866666667	CTX-M-15 plasmid - CTX-4ug/ml
F054	5	b	No plasmid	No CTX	No CTX	6	44	30	1466666667	No plasmid - No CTX
F054	5	b	CTX-M-15 plasmid	No CTX	No CTX	5	136	30	453333333	CTX-M-15 plasmid - No CTX
F054	5	b	CTX-M-15 plasmid	No CTX	CTX-4ug/ml	5	91	30	303333333	CTX-M-15 plasmid - No CTX
F054	5	b	CTX-M-15 plasmid	CTX-4ug/ml	No CTX	5	435	30	1450000000	CTX-M-15 plasmid - CTX-4ug/ml
F054	5	b	CTX-M-15 plasmid	CTX-4ug/ml	CTX-4ug/ml	5	252	30	840000000	CTX-M-15 plasmid - CTX-4ug/ml
F104	5	b	No plasmid	No CTX	No CTX	6	28	30	933333333	No plasmid - No CTX
F104	5	b	CTX-M-15 plasmid	No CTX	No CTX	6	62	30	2066666667	CTX-M-15 plasmid - No CTX
F104	5	b	CTX-M-15 plasmid	No CTX	CTX-4ug/ml	6	32	30	1066666667	CTX-M-15 plasmid - No CTX
F104	5	b	CTX-M-15 plasmid	CTX-4ug/ml	No CTX	6	81	30	2700000000	CTX-M-15 plasmid - CTX-4ug/ml
F104	5	b	CTX-M-15 plasmid	CTX-4ug/ml	CTX-4ug/ml	6	94	30	3133333333	CTX-M-15 plasmid - CTX-4ug/ml
EL39	5	b	No plasmid	No CTX	No CTX	6	116	30	3866666667	No plasmid - No CTX
EL39	5	b	CTX-M-15 plasmid	No CTX	CTX-4ug/ml	6	54	30	1800000000	CTX-M-15 plasmid - No CTX
EL39	5	b	CTX-M-15 plasmid	No CTX	No CTX	6	80	30	2666666667	CTX-M-15 plasmid - No CTX
EL39	5	b	CTX-M-15 plasmid	CTX-4ug/ml	CTX-4ug/ml	6	37	30	1233333333	CTX-M-15 plasmid - CTX-4ug/ml
EL39	5	b	CTX-M-15 plasmid	CTX-4ug/ml	No CTX	6	84	30	2800000000	CTX-M-15 plasmid - CTX-4ug/ml
MG1655	5	b	No plasmid	No CTX	No CTX	6	70	30	2333333333	No plasmid - No CTX
MG1655	5	b	CTX-M-15 plasmid	No CTX	No CTX	6	80	30	2666666667	CTX-M-15 plasmid - No CTX
MG1655	5	b	CTX-M-15 plasmid	No CTX	CTX-4ug/ml	6	35	30	1166666667	CTX-M-15 plasmid - No CTX
MG1655	5	b	CTX-M-15 plasmid	CTX-4ug/ml	No CTX	5	544	30	1813333333	CTX-M-15 plasmid - CTX-4ug/ml
MG1655	5	b	CTX-M-15 plasmid	CTX-4ug/ml	CTX-4ug/ml	5	309	30	1030000000	CTX-M-15 plasmid - CTX-4ug/ml
F022	5	c	No plasmid	No CTX	No CTX	6	57	30	1900000000	No plasmid - No CTX
F022	5	c	CTX-M-15 plasmid	No CTX	No CTX	6	35	30	1166666667	CTX-M-15 plasmid - No CTX
F022	5	c	CTX-M-15 plasmid	No CTX	CTX-4ug/ml	6	39	30	1300000000	CTX-M-15 plasmid - No CTX
F022	5	c	CTX-M-15 plasmid	CTX-4ug/ml	No CTX	6	77	30	2566666667	CTX-M-15 plasmid - CTX-4ug/ml
F022	5	c	CTX-M-15 plasmid	CTX-4ug/ml	CTX-4ug/ml	6	62	30	2066666667	CTX-M-15 plasmid - CTX-4ug/ml
F054	5	c	No plasmid	No CTX	No CTX	6	54	30	1800000000	No plasmid - No CTX
F054	5	c	CTX-M-15 plasmid	No CTX	No CTX	6	74	30	2466666667	CTX-M-15 plasmid - No CTX
F054	5	c	CTX-M-15 plasmid	No CTX	CTX-4ug/ml	5	254	30	846666667	CTX-M-15 plasmid - No CTX
F054	5	c	CTX-M-15 plasmid	CTX-4ug/ml	No CTX	6	54	30	1800000000	CTX-M-15 plasmid - CTX-4ug/ml
F054	5	c	CTX-M-15 plasmid	CTX-4ug/ml	CTX-4ug/ml	6	70	30	2333333333	CTX-M-15 plasmid - CTX-4ug/ml
F104	5	c	No plasmid	No CTX	No CTX	6	66	30	2200000000	No plasmid - No CTX
F104	5	c	CTX-M-15 plasmid	No CTX	No CTX	5	214	30	713333333	CTX-M-15 plasmid - No CTX
F104	5	c	CTX-M-15 plasmid	No CTX	CTX-4ug/ml	5	224	30	746666667	CTX-M-15 plasmid - No CTX
F104	5	c	CTX-M-15 plasmid	CTX-4ug/ml	No CTX	6	61	30	2033333333	CTX-M-15 plasmid - CTX-4ug/ml
F104	5	c	CTX-M-15 plasmid	CTX-4ug/ml	CTX-4ug/ml	6	69	30	2300000000	CTX-M-15 plasmid - CTX-4ug/ml
EL39	5	c	No plasmid	No CTX	No CTX	6	56	30	1866666667	No plasmid - No CTX
EL39	5	c	CTX-M-15 plasmid	No CTX	No CTX	6	58	30	1933333333	CTX-M-15 plasmid - No CTX
EL39	5	c	CTX-M-15 plasmid	No CTX	CTX-4ug/ml	6	42	30	1400000000	CTX-M-15 plasmid - No CTX
EL39	5	c	CTX-M-15 plasmid	CTX-4ug/ml	No CTX	6	32	30	1066666667	CTX-M-15 plasmid - CTX-4ug/ml
EL39	5	c	CTX-M-15 plasmid	CTX-4ug/ml	CTX-4ug/ml	6	29	30	966666667	CTX-M-15 plasmid - CTX-4ug/ml
MG1655	5	c	No plasmid	No CTX	No CTX	6	43	30	1433333333	No plasmid - No CTX
MG1655	5	c	CTX-M-15 plasmid	No CTX	No CTX	6	32	30	1066666667	CTX-M-15 plasmid - No CTX
MG1655	5	c	CTX-M-15 plasmid	No CTX	CTX-4ug/ml	6	45	30	1500000000	CTX-M-15 plasmid - No CTX
MG1655	5	c	CTX-M-15 plasmid	CTX-4ug/ml	No CTX	5	369	30	1230000000	CTX-M-15 plasmid - CTX-4ug/ml
MG1655	5	c	CTX-M-15 plasmid	CTX-4ug/ml	CTX-4ug/ml	5	265	30	883333333	CTX-M-15 plasmid - CTX-4ug/ml
F022	5	d	No plasmid	No CTX	No CTX	6	42	30	1400000000	No plasmid - No CTX
F022	5	d	CTX-M-15 plasmid	No CTX	No CTX	5	381	30	1270000000	CTX-M-15 plasmid - No CTX
F022	5	d	CTX-M-15 plasmid	No CTX	CTX-4ug/ml	5	289	30	963333333	CTX-M-15 plasmid - No CTX
F022	5	d	CTX-M-15 plasmid	CTX-4ug/ml	No CTX	6	60	30	2000000000	CTX-M-15 plasmid - CTX-4ug/ml
F022	5	d	CTX-M-15 plasmid	CTX-4ug/ml	CTX-4ug/ml	6	60	30	2000000000	CTX-M-15 plasmid - CTX-4ug/ml
F054	5	d	No plasmid	No CTX	No CTX	5	137	30	456666667	No plasmid - No CTX
F054	5	d	CTX-M-15 plasmid	No CTX	No CTX	5	58	30	193333333	CTX-M-15 plasmid - No CTX
F054	5	d	CTX-M-15 plasmid	No CTX	CTX-4ug/ml	5	75	30	250000000	CTX-M-15 plasmid - No CTX
F054	5	d	CTX-M-15 plasmid	CTX-4ug/ml	No CTX	6	29	30	966666667	CTX-M-15 plasmid - CTX-4ug/ml
F054	5	d	CTX-M-15 plasmid	CTX-4ug/ml	CTX-4ug/ml	6	31	30	1033333333	CTX-M-15 plasmid - CTX-4ug/ml
F104	5	d	No plasmid	No CTX	No CTX	6	52	30	1733333333	No plasmid - No CTX
F104	5	d	CTX-M-15 plasmid	No CTX	No CTX	5	347	30	1156666667	CTX-M-15 plasmid - No CTX
F104	5	d	CTX-M-15 plasmid	No CTX	CTX-4ug/ml	5	152	30	506666667	CTX-M-15 plasmid - No CTX
F104	5	d	CTX-M-15 plasmid	CTX-4ug/ml	No CTX	5	344	30	1146666667	CTX-M-15 plasmid - CTX-4ug/ml
F104	5	d	CTX-M-15 plasmid	CTX-4ug/ml	CTX-4ug/ml	5	120	30	400000000	CTX-M-15 plasmid - CTX-4ug/ml
EL39	5	d	No plasmid	No CTX	No CTX	6	57	30	1900000000	No plasmid - No CTX
EL39	5	d	CTX-M-15 plasmid	No CTX	No CTX	6	41	30	1366666667	CTX-M-15 plasmid - No CTX
EL39	5	d	CTX-M-15 plasmid	No CTX	CTX-4ug/ml	6	29	30	966666667	CTX-M-15 plasmid - No CTX
EL39	5	d	CTX-M-15 plasmid	CTX-4ug/ml	CTX-4ug/ml	5	280	30	933333333	CTX-M-15 plasmid - CTX-4ug/ml
EL39	5	d	CTX-M-15 plasmid	CTX-4ug/ml	No CTX	6	38	30	1266666667	CTX-M-15 plasmid - CTX-4ug/ml
MG1655	5	d	No plasmid	No CTX	No CTX	6	34	30	1133333333	No plasmid - No CTX
MG1655	5	d	CTX-M-15 plasmid	No CTX	No CTX	5	392	30	1306666667	CTX-M-15 plasmid - No CTX
MG1655	5	d	CTX-M-15 plasmid	No CTX	CTX-4ug/ml	5	279	30	930000000	CTX-M-15 plasmid - No CTX
MG1655	5	d	CTX-M-15 plasmid	CTX-4ug/ml	No CTX	5	399	30	1330000000	CTX-M-15 plasmid - CTX-4ug/ml
MG1655	5	d	CTX-M-15 plasmid	CTX-4ug/ml	CTX-4ug/ml	5	410	30	1366666667	CTX-M-15 plasmid - CTX-4ug/ml
F022	5	e	No plasmid	No CTX	No CTX	6	125	30	4166666667	No plasmid - No CTX
F022	5	e	CTX-M-15 plasmid	No CTX	No CTX	6	100	30	3333333333	CTX-M-15 plasmid - No CTX
F022	5	e	CTX-M-15 plasmid	No CTX	CTX-4ug/ml	6	51	30	1700000000	CTX-M-15 plasmid - No CTX
F054	5	e	No plasmid	No CTX	No CTX	6	44	30	1466666667	No plasmid - No CTX
F054	5	e	CTX-M-15 plasmid	No CTX	No CTX	6	31	30	1033333333	CTX-M-15 plasmid - No CTX
F054	5	e	CTX-M-15 plasmid	No CTX	CTX-4ug/ml	6	33	30	1100000000	CTX-M-15 plasmid - No CTX
F054	5	e	CTX-M-15 plasmid	CTX-4ug/ml	No CTX	6	58	30	1933333333	CTX-M-15 plasmid - CTX-4ug/ml
F054	5	e	CTX-M-15 plasmid	CTX-4ug/ml	CTX-4ug/ml	6	52	30	1733333333	CTX-M-15 plasmid - CTX-4ug/ml
F104	5	e	No plasmid	No CTX	No CTX	6	33	30	1100000000	No plasmid - No CTX
F104	5	e	CTX-M-15 plasmid	No CTX	No CTX	6	78	30	2600000000	CTX-M-15 plasmid - No CTX
F104	5	e	CTX-M-15 plasmid	No CTX	CTX-4ug/ml	6	73	30	2433333333	CTX-M-15 plasmid - No CTX
F104	5	e	CTX-M-15 plasmid	CTX-4ug/ml	No CTX	5	274	30	913333333	CTX-M-15 plasmid - CTX-4ug/ml
F104	5	e	CTX-M-15 plasmid	CTX-4ug/ml	CTX-4ug/ml	5	218	30	726666667	CTX-M-15 plasmid - CTX-4ug/ml
EL39	5	e	No plasmid	No CTX	No CTX	6	86	30	2866666667	No plasmid - No CTX
EL39	5	e	CTX-M-15 plasmid	CTX-4ug/ml	No CTX	6	120	30	4000000000	CTX-M-15 plasmid - CTX-4ug/ml
EL39	5	e	CTX-M-15 plasmid	CTX-4ug/ml	CTX-4ug/ml	6	105	30	3500000000	CTX-M-15 plasmid - CTX-4ug/ml
MG1655	5	e	No plasmid	No CTX	No CTX	5	58	30	193333333	No plasmid - No CTX
MG1655	5	e	CTX-M-15 plasmid	No CTX	No CTX	6	45	30	1500000000	CTX-M-15 plasmid - No CTX
MG1655	5	e	CTX-M-15 plasmid	No CTX	CTX-4ug/ml	6	54	30	1800000000	CTX-M-15 plasmid - No CTX
MG1655	5	e	CTX-M-15 plasmid	CTX-4ug/ml	No CTX	6	43	30	1433333333	CTX-M-15 plasmid - CTX-4ug/ml
MG1655	5	e	CTX-M-15 plasmid	CTX-4ug/ml	CTX-4ug/ml	6	44	30	1466666667	CTX-M-15 plasmid - CTX-4ug/ml
EL39	5	e	CTX-M-15 plasmid	No CTX	No CTX	6	93	30	3100000000	CTX-M-15 plasmid - No CTX
EL39	5	e	CTX-M-15 plasmid	No CTX	CTX-4ug/ml	6	66	30	2200000000	CTX-M-15 plasmid - No CTX
F022	5	e	CTX-M-15 plasmid	CTX-4ug/ml	No CTX	6	83	30	2766666667	CTX-M-15 plasmid - CTX-4ug/ml
F022	5	e	CTX-M-15 plasmid	CTX-4ug/ml	CTX-4ug/ml	6	110	30	3666666667	CTX-M-15 plasmid - CTX-4ug/ml
F022	6	a	No plasmid	No CTX	No CTX	6	54	30	1800000000	No plasmid - No CTX
F022	6	a	CTX-M-15 plasmid	No CTX	CTX-4ug/ml	5	369	30	1230000000	CTX-M-15 plasmid - No CTX
F022	6	a	CTX-M-15 plasmid	No CTX	No CTX	6	111	30	3700000000	CTX-M-15 plasmid - No CTX
F022	6	a	CTX-M-15 plasmid	CTX-4ug/ml	No CTX	6	73	30	2433333333	CTX-M-15 plasmid - CTX-4ug/ml
F022	6	a	CTX-M-15 plasmid	CTX-4ug/ml	CTX-4ug/ml	6	70	30	2333333333	CTX-M-15 plasmid - CTX-4ug/ml
F054	6	a	No plasmid	No CTX	No CTX	5	316	30	1053333333	No plasmid - No CTX
F054	6	a	CTX-M-15 plasmid	No CTX	No CTX	6	103	30	3433333333	CTX-M-15 plasmid - No CTX
F054	6	a	CTX-M-15 plasmid	No CTX	CTX-4ug/ml	6	72	30	2400000000	CTX-M-15 plasmid - No CTX
F054	6	a	CTX-M-15 plasmid	CTX-4ug/ml	No CTX	5	222	30	740000000	CTX-M-15 plasmid - CTX-4ug/ml
F054	6	a	CTX-M-15 plasmid	CTX-4ug/ml	CTX-4ug/ml	5	203	30	676666667	CTX-M-15 plasmid - CTX-4ug/ml
F104	6	a	No plasmid	No CTX	No CTX	5	389	30	1296666667	No plasmid - No CTX
F104	6	a	CTX-M-15 plasmid	No CTX	No CTX	6	86	30	2866666667	CTX-M-15 plasmid - No CTX
F104	6	a	CTX-M-15 plasmid	No CTX	CTX-4ug/ml	6	53	30	1766666667	CTX-M-15 plasmid - No CTX
F104	6	a	CTX-M-15 plasmid	CTX-4ug/ml	No CTX	6	98	30	3266666667	CTX-M-15 plasmid - CTX-4ug/ml
F104	6	a	CTX-M-15 plasmid	CTX-4ug/ml	CTX-4ug/ml	6	86	30	2866666667	CTX-M-15 plasmid - CTX-4ug/ml
EL39	6	a	No plasmid	No CTX	No CTX	6	71	30	2366666667	No plasmid - No CTX
EL39	6	a	CTX-M-15 plasmid	No CTX	No CTX	6	83	30	2766666667	CTX-M-15 plasmid - No CTX
EL39	6	a	CTX-M-15 plasmid	No CTX	CTX-4ug/ml	6	56	30	1866666667	CTX-M-15 plasmid - No CTX
EL39	6	a	CTX-M-15 plasmid	CTX-4ug/ml	No CTX	6	103	30	3433333333	CTX-M-15 plasmid - CTX-4ug/ml
EL39	6	a	CTX-M-15 plasmid	CTX-4ug/ml	CTX-4ug/ml	6	74	30	2466666667	CTX-M-15 plasmid - CTX-4ug/ml
MG1655	6	a	No plasmid	No CTX	No CTX	6	68	30	2266666667	No plasmid - No CTX
MG1655	6	a	CTX-M-15 plasmid	No CTX	No CTX	5	212	30	706666667	CTX-M-15 plasmid - No CTX
MG1655	6	a	CTX-M-15 plasmid	No CTX	CTX-4ug/ml	5	243	30	810000000	CTX-M-15 plasmid - No CTX
MG1655	6	a	CTX-M-15 plasmid	CTX-4ug/ml	No CTX	5	213	30	710000000	CTX-M-15 plasmid - CTX-4ug/ml
MG1655	6	a	CTX-M-15 plasmid	CTX-4ug/ml	CTX-4ug/ml	5	362	30	1206666667	CTX-M-15 plasmid - CTX-4ug/ml
F022	6	b	No plasmid	No CTX	No CTX	6	30	30	1000000000	No plasmid - No CTX
F022	6	b	CTX-M-15 plasmid	No CTX	No CTX	6	76	30	2533333333	CTX-M-15 plasmid - No CTX
F022	6	b	CTX-M-15 plasmid	No CTX	CTX-4ug/ml	6	58	30	1933333333	CTX-M-15 plasmid - No CTX
F022	6	b	CTX-M-15 plasmid	CTX-4ug/ml	No CTX	6	83	30	2766666667	CTX-M-15 plasmid - CTX-4ug/ml
F022	6	b	CTX-M-15 plasmid	CTX-4ug/ml	CTX-4ug/ml	6	59	30	1966666667	CTX-M-15 plasmid - CTX-4ug/ml
F054	6	b	No plasmid	No CTX	No CTX	6	95	30	3166666667	No plasmid - No CTX
F054	6	b	CTX-M-15 plasmid	No CTX	No CTX	6	34	30	1133333333	CTX-M-15 plasmid - No CTX
F054	6	b	CTX-M-15 plasmid	No CTX	CTX-4ug/ml	6	29	30	966666667	CTX-M-15 plasmid - No CTX
F054	6	b	CTX-M-15 plasmid	CTX-4ug/ml	No CTX	6	45	30	1500000000	CTX-M-15 plasmid - CTX-4ug/ml
F054	6	b	CTX-M-15 plasmid	CTX-4ug/ml	CTX-4ug/ml	6	44	30	1466666667	CTX-M-15 plasmid - CTX-4ug/ml
F104	6	b	No plasmid	No CTX	No CTX	6	46	30	1533333333	No plasmid - No CTX
F104	6	b	CTX-M-15 plasmid	No CTX	No CTX	5	204	30	680000000	CTX-M-15 plasmid - No CTX
F104	6	b	CTX-M-15 plasmid	No CTX	CTX-4ug/ml	5	98	30	326666667	CTX-M-15 plasmid - No CTX
F104	6	b	CTX-M-15 plasmid	CTX-4ug/ml	No CTX	6	62	30	2066666667	CTX-M-15 plasmid - CTX-4ug/ml
F104	6	b	CTX-M-15 plasmid	CTX-4ug/ml	CTX-4ug/ml	6	28	30	933333333	CTX-M-15 plasmid - CTX-4ug/ml
EL39	6	b	No plasmid	No CTX	No CTX	5	83	30	276666667	No plasmid - No CTX
EL39	6	b	CTX-M-15 plasmid	No CTX	No CTX	6	71	30	2366666667	CTX-M-15 plasmid - No CTX
EL39	6	b	CTX-M-15 plasmid	No CTX	CTX-4ug/ml	6	48	30	1600000000	CTX-M-15 plasmid - No CTX
EL39	6	b	CTX-M-15 plasmid	CTX-4ug/ml	No CTX	6	87	30	2900000000	CTX-M-15 plasmid - CTX-4ug/ml
EL39	6	b	CTX-M-15 plasmid	CTX-4ug/ml	CTX-4ug/ml	6	36	30	1200000000	CTX-M-15 plasmid - CTX-4ug/ml
MG1655	6	b	No plasmid	No CTX	No CTX	6	55	30	1833333333	No plasmid - No CTX
MG1655	6	b	CTX-M-15 plasmid	No CTX	No CTX	5	411	30	1370000000	CTX-M-15 plasmid - No CTX
MG1655	6	b	CTX-M-15 plasmid	No CTX	CTX-4ug/ml	5	309	30	1030000000	CTX-M-15 plasmid - No CTX
MG1655	6	b	CTX-M-15 plasmid	CTX-4ug/ml	No CTX	5	514	30	1713333333	CTX-M-15 plasmid - CTX-4ug/ml
MG1655	6	b	CTX-M-15 plasmid	CTX-4ug/ml	CTX-4ug/ml	5	371	30	1236666667	CTX-M-15 plasmid - CTX-4ug/ml
F022	6	c	No plasmid	No CTX	No CTX	6	86	30	2866666667	No plasmid - No CTX
F022	6	c	CTX-M-15 plasmid	No CTX	No CTX	6	68	30	2266666667	CTX-M-15 plasmid - No CTX
F022	6	c	CTX-M-15 plasmid	No CTX	CTX-4ug/ml	6	48	30	1600000000	CTX-M-15 plasmid - No CTX
F022	6	c	CTX-M-15 plasmid	CTX-4ug/ml	No CTX	6	50	30	1666666667	CTX-M-15 plasmid - CTX-4ug/ml
F022	6	c	CTX-M-15 plasmid	CTX-4ug/ml	CTX-4ug/ml	6	44	30	1466666667	CTX-M-15 plasmid - CTX-4ug/ml
F054	6	c	No plasmid	No CTX	No CTX	6	103	30	3433333333	No plasmid - No CTX
F054	6	c	CTX-M-15 plasmid	No CTX	CTX-4ug/ml	5	201	30	670000000	CTX-M-15 plasmid - No CTX
F054	6	c	CTX-M-15 plasmid	No CTX	No CTX	6	78	30	2600000000	CTX-M-15 plasmid - No CTX
F054	6	c	CTX-M-15 plasmid	CTX-4ug/ml	No CTX	6	60	30	2000000000	CTX-M-15 plasmid - CTX-4ug/ml
F054	6	c	CTX-M-15 plasmid	CTX-4ug/ml	CTX-4ug/ml	6	44	30	1466666667	CTX-M-15 plasmid - CTX-4ug/ml
F104	6	c	No plasmid	No CTX	No CTX	6	68	30	2266666667	No plasmid - No CTX
F104	6	c	CTX-M-15 plasmid	No CTX	No CTX	6	42	30	1400000000	CTX-M-15 plasmid - No CTX
F104	6	c	CTX-M-15 plasmid	No CTX	CTX-4ug/ml	5	194	30	646666667	CTX-M-15 plasmid - No CTX
F104	6	c	CTX-M-15 plasmid	CTX-4ug/ml	No CTX	6	62	30	2066666667	CTX-M-15 plasmid - CTX-4ug/ml
F104	6	c	CTX-M-15 plasmid	CTX-4ug/ml	CTX-4ug/ml	6	51	30	1700000000	CTX-M-15 plasmid - CTX-4ug/ml
EL39	6	c	No plasmid	No CTX	No CTX	5	373	30	1243333333	No plasmid - No CTX
EL39	6	c	CTX-M-15 plasmid	No CTX	CTX-4ug/ml	5	305	30	1016666667	CTX-M-15 plasmid - No CTX
EL39	6	c	CTX-M-15 plasmid	No CTX	No CTX	6	45	30	1500000000	CTX-M-15 plasmid - No CTX
EL39	6	c	CTX-M-15 plasmid	CTX-4ug/ml	No CTX	5	360	30	1200000000	CTX-M-15 plasmid - CTX-4ug/ml
EL39	6	c	CTX-M-15 plasmid	CTX-4ug/ml	CTX-4ug/ml	5	245	30	816666667	CTX-M-15 plasmid - CTX-4ug/ml
MG1655	6	c	No plasmid	No CTX	No CTX	5	246	30	820000000	No plasmid - No CTX
MG1655	6	c	CTX-M-15 plasmid	No CTX	No CTX	5	54	30	180000000	CTX-M-15 plasmid - No CTX
MG1655	6	c	CTX-M-15 plasmid	No CTX	CTX-4ug/ml	5	89	30	296666667	CTX-M-15 plasmid - No CTX
MG1655	6	c	CTX-M-15 plasmid	CTX-4ug/ml	No CTX	5	160	30	533333333	CTX-M-15 plasmid - CTX-4ug/ml
MG1655	6	c	CTX-M-15 plasmid	CTX-4ug/ml	CTX-4ug/ml	5	173	30	576666667	CTX-M-15 plasmid - CTX-4ug/ml
F022	6	d	No plasmid	No CTX	No CTX	6	40	30	1333333333	No plasmid - No CTX
F022	6	d	CTX-M-15 plasmid	No CTX	No CTX	5	261	30	870000000	CTX-M-15 plasmid - No CTX
F022	6	d	CTX-M-15 plasmid	No CTX	CTX-4ug/ml	5	85	30	283333333	CTX-M-15 plasmid - No CTX
F022	6	d	CTX-M-15 plasmid	CTX-4ug/ml	No CTX	5	165	30	550000000	CTX-M-15 plasmid - CTX-4ug/ml
F022	6	d	CTX-M-15 plasmid	CTX-4ug/ml	CTX-4ug/ml	5	158	30	526666667	CTX-M-15 plasmid - CTX-4ug/ml
F054	6	d	No plasmid	No CTX	No CTX	5	359	30	1196666667	No plasmid - No CTX
F054	6	d	CTX-M-15 plasmid	No CTX	No CTX	5	218	30	726666667	CTX-M-15 plasmid - No CTX
F054	6	d	CTX-M-15 plasmid	No CTX	CTX-4ug/ml	5	143	30	476666667	CTX-M-15 plasmid - No CTX
F054	6	d	CTX-M-15 plasmid	CTX-4ug/ml	CTX-4ug/ml	5	235	30	783333333	CTX-M-15 plasmid - CTX-4ug/ml
F054	6	d	CTX-M-15 plasmid	CTX-4ug/ml	No CTX	6	39	30	1300000000	CTX-M-15 plasmid - CTX-4ug/ml
F104	6	d	No plasmid	No CTX	No CTX	5	539	30	1796666667	No plasmid - No CTX
F104	6	d	CTX-M-15 plasmid	No CTX	No CTX	5	280	30	933333333	CTX-M-15 plasmid - No CTX
F104	6	d	CTX-M-15 plasmid	No CTX	CTX-4ug/ml	5	110	30	366666667	CTX-M-15 plasmid - No CTX
F104	6	d	CTX-M-15 plasmid	CTX-4ug/ml	No CTX	5	225	30	750000000	CTX-M-15 plasmid - CTX-4ug/ml
F104	6	d	CTX-M-15 plasmid	CTX-4ug/ml	CTX-4ug/ml	5	247	30	823333333	CTX-M-15 plasmid - CTX-4ug/ml
EL39	6	d	No plasmid	No CTX	No CTX	6	39	30	1300000000	No plasmid - No CTX
EL39	6	d	CTX-M-15 plasmid	No CTX	CTX-4ug/ml	5	299	30	996666667	CTX-M-15 plasmid - No CTX
EL39	6	d	CTX-M-15 plasmid	No CTX	No CTX	6	59	30	1966666667	CTX-M-15 plasmid - No CTX
EL39	6	d	CTX-M-15 plasmid	CTX-4ug/ml	No CTX	5	241	30	803333333	CTX-M-15 plasmid - CTX-4ug/ml
EL39	6	d	CTX-M-15 plasmid	CTX-4ug/ml	CTX-4ug/ml	5	324	30	1080000000	CTX-M-15 plasmid - CTX-4ug/ml
MG1655	6	d	No plasmid	No CTX	No CTX	6	41	30	1366666667	No plasmid - No CTX
MG1655	6	d	CTX-M-15 plasmid	No CTX	No CTX	5	206	30	686666667	CTX-M-15 plasmid - No CTX
MG1655	6	d	CTX-M-15 plasmid	No CTX	CTX-4ug/ml	5	219	30	730000000	CTX-M-15 plasmid - No CTX
MG1655	6	d	CTX-M-15 plasmid	CTX-4ug/ml	No CTX	5	139	30	463333333	CTX-M-15 plasmid - CTX-4ug/ml
MG1655	6	d	CTX-M-15 plasmid	CTX-4ug/ml	CTX-4ug/ml	5	239	30	796666667	CTX-M-15 plasmid - CTX-4ug/ml
F022	6	e	No plasmid	No CTX	No CTX	6	38	30	1266666667	No plasmid - No CTX
F022	6	e	CTX-M-15 plasmid	No CTX	No CTX	6	63	30	2100000000	CTX-M-15 plasmid - No CTX
F022	6	e	CTX-M-15 plasmid	No CTX	CTX-4ug/ml	5	152	30	506666667	CTX-M-15 plasmid - No CTX
F022	6	e	CTX-M-15 plasmid	CTX-4ug/ml	No CTX	5	388	30	1293333333	CTX-M-15 plasmid - CTX-4ug/ml
F022	6	e	CTX-M-15 plasmid	CTX-4ug/ml	CTX-4ug/ml	5	239	30	796666667	CTX-M-15 plasmid - CTX-4ug/ml
F022	6	e	CTX-M-15 plasmid	CTX-4ug/ml	No CTX	6	51	30	1700000000	CTX-M-15 plasmid - CTX-4ug/ml
F022	6	e	CTX-M-15 plasmid	CTX-4ug/ml	CTX-4ug/ml	6	13	30	433333333	CTX-M-15 plasmid - CTX-4ug/ml
F054	6	e	No plasmid	No CTX	No CTX	5	73	30	243333333	No plasmid - No CTX
F054	6	e	CTX-M-15 plasmid	No CTX	No CTX	5	60	30	200000000	CTX-M-15 plasmid - No CTX
F054	6	e	CTX-M-15 plasmid	No CTX	CTX-4ug/ml	5	50	30	166666667	CTX-M-15 plasmid - No CTX
F054	6	e	CTX-M-15 plasmid	CTX-4ug/ml	No CTX	5	115	30	383333333	CTX-M-15 plasmid - CTX-4ug/ml
F054	6	e	CTX-M-15 plasmid	CTX-4ug/ml	CTX-4ug/ml	5	72	30	240000000	CTX-M-15 plasmid - CTX-4ug/ml
F104	6	e	No plasmid	No CTX	No CTX	6	39	30	1300000000	No plasmid - No CTX
F104	6	e	CTX-M-15 plasmid	No CTX	No CTX	5	528	30	1760000000	CTX-M-15 plasmid - No CTX
F104	6	e	CTX-M-15 plasmid	No CTX	CTX-4ug/ml	5	178	30	593333333	CTX-M-15 plasmid - No CTX
F104	6	e	CTX-M-15 plasmid	CTX-4ug/ml	No CTX	6	55	30	1833333333	CTX-M-15 plasmid - CTX-4ug/ml
F104	6	e	CTX-M-15 plasmid	CTX-4ug/ml	CTX-4ug/ml	6	38	30	1266666667	CTX-M-15 plasmid - CTX-4ug/ml
EL39	6	e	No plasmid	No CTX	No CTX	5	332	30	1106666667	No plasmid - No CTX
EL39	6	e	CTX-M-15 plasmid	CTX-4ug/ml	No CTX	5	267	30	890000000	CTX-M-15 plasmid - CTX-4ug/ml
EL39	6	e	CTX-M-15 plasmid	CTX-4ug/ml	CTX-4ug/ml	5	366	30	1220000000	CTX-M-15 plasmid - CTX-4ug/ml
EL39	6	e	CTX-M-15 plasmid	No CTX	No CTX	6	38	30	1266666667	CTX-M-15 plasmid - No CTX
EL39	6	e	CTX-M-15 plasmid	No CTX	CTX-4ug/ml	6	60	30	2000000000	CTX-M-15 plasmid - No CTX
MG1655	6	e	No plasmid	No CTX	No CTX	5	196	30	653333333	No plasmid - No CTX
MG1655	6	e	CTX-M-15 plasmid	No CTX	No CTX	5	125	30	416666667	CTX-M-15 plasmid - No CTX
MG1655	6	e	CTX-M-15 plasmid	No CTX	CTX-4ug/ml	5	75	30	250000000	CTX-M-15 plasmid - No CTX
MG1655	6	e	CTX-M-15 plasmid	CTX-4ug/ml	No CTX	5	96	30	320000000	CTX-M-15 plasmid - CTX-4ug/ml
MG1655	6	e	CTX-M-15 plasmid	CTX-4ug/ml	CTX-4ug/ml	5	47	30	156666667	CTX-M-15 plasmid - CTX-4ug/ml
F022	7	a	No plasmid	No CTX	No CTX	5	216	30	720000000	No plasmid - No CTX
F022	7	a	CTX-M-15 plasmid	No CTX	No CTX	5	280	30	933333333	CTX-M-15 plasmid - No CTX
F022	7	a	CTX-M-15 plasmid	No CTX	CTX-4ug/ml	5	143	30	476666667	CTX-M-15 plasmid - No CTX
F022	7	a	CTX-M-15 plasmid	CTX-4ug/ml	No CTX	5	258	30	860000000	CTX-M-15 plasmid - CTX-4ug/ml
F022	7	a	CTX-M-15 plasmid	CTX-4ug/ml	CTX-4ug/ml	5	237	30	790000000	CTX-M-15 plasmid - CTX-4ug/ml
F054	7	a	No plasmid	No CTX	No CTX	5	406	30	1353333333	No plasmid - No CTX
F054	7	a	CTX-M-15 plasmid	No CTX	No CTX	6	39	30	1300000000	CTX-M-15 plasmid - No CTX
F054	7	a	CTX-M-15 plasmid	No CTX	CTX-4ug/ml	6	70	30	2333333333	CTX-M-15 plasmid - No CTX
F054	7	a	CTX-M-15 plasmid	CTX-4ug/ml	No CTX	6	32	30	1066666667	CTX-M-15 plasmid - CTX-4ug/ml
F054	7	a	CTX-M-15 plasmid	CTX-4ug/ml	CTX-4ug/ml	6	53	30	1766666667	CTX-M-15 plasmid - CTX-4ug/ml
F104	7	a	No plasmid	No CTX	No CTX	6	74	30	2466666667	No plasmid - No CTX
F104	7	a	CTX-M-15 plasmid	No CTX	No CTX	6	56	30	1866666667	CTX-M-15 plasmid - No CTX
F104	7	a	CTX-M-15 plasmid	No CTX	CTX-4ug/ml	6	89	30	2966666667	CTX-M-15 plasmid - No CTX
F104	7	a	CTX-M-15 plasmid	CTX-4ug/ml	No CTX	6	41	30	1366666667	CTX-M-15 plasmid - CTX-4ug/ml
F104	7	a	CTX-M-15 plasmid	CTX-4ug/ml	CTX-4ug/ml	6	96	30	3200000000	CTX-M-15 plasmid - CTX-4ug/ml
EL39	7	a	No plasmid	No CTX	No CTX	6	47	30	1566666667	No plasmid - No CTX
EL39	7	a	CTX-M-15 plasmid	No CTX	No CTX	6	52	30	1733333333	CTX-M-15 plasmid - No CTX
EL39	7	a	CTX-M-15 plasmid	No CTX	CTX-4ug/ml	6	71	30	2366666667	CTX-M-15 plasmid - No CTX
EL39	7	a	CTX-M-15 plasmid	CTX-4ug/ml	No CTX	5	218	30	726666667	CTX-M-15 plasmid - CTX-4ug/ml
EL39	7	a	CTX-M-15 plasmid	CTX-4ug/ml	CTX-4ug/ml	5	350	30	1166666667	CTX-M-15 plasmid - CTX-4ug/ml
MG1655	7	a	No plasmid	No CTX	No CTX	6	51	30	1700000000	No plasmid - No CTX
MG1655	7	a	CTX-M-15 plasmid	No CTX	No CTX	6	59	30	1966666667	CTX-M-15 plasmid - No CTX
MG1655	7	a	CTX-M-15 plasmid	No CTX	CTX-4ug/ml	6	64	30	2133333333	CTX-M-15 plasmid - No CTX
MG1655	7	a	CTX-M-15 plasmid	CTX-4ug/ml	No CTX	5	276	30	920000000	CTX-M-15 plasmid - CTX-4ug/ml
MG1655	7	a	CTX-M-15 plasmid	CTX-4ug/ml	CTX-4ug/ml	5	357	30	1190000000	CTX-M-15 plasmid - CTX-4ug/ml
F022	7	b	No plasmid	No CTX	No CTX	5	148	30	493333333	No plasmid - No CTX
F022	7	b	CTX-M-15 plasmid	No CTX	No CTX	6	34	30	1133333333	CTX-M-15 plasmid - No CTX
F022	7	b	CTX-M-15 plasmid	No CTX	CTX-4ug/ml	6	132	30	4400000000	CTX-M-15 plasmid - No CTX
F022	7	b	CTX-M-15 plasmid	CTX-4ug/ml	No CTX	5	324	30	1080000000	CTX-M-15 plasmid - CTX-4ug/ml
F022	7	b	CTX-M-15 plasmid	CTX-4ug/ml	CTX-4ug/ml	6	109	30	3633333333	CTX-M-15 plasmid - CTX-4ug/ml
F054	7	b	No plasmid	No CTX	No CTX	6	31	30	1033333333	No plasmid - No CTX
F054	7	b	CTX-M-15 plasmid	No CTX	No CTX	5	290	30	966666667	CTX-M-15 plasmid - No CTX
F054	7	b	CTX-M-15 plasmid	No CTX	CTX-4ug/ml	5	206	30	686666667	CTX-M-15 plasmid - No CTX
F054	7	b	CTX-M-15 plasmid	CTX-4ug/ml	No CTX	5	200	30	666666667	CTX-M-15 plasmid - CTX-4ug/ml
F054	7	b	CTX-M-15 plasmid	CTX-4ug/ml	CTX-4ug/ml	6	67	30	2233333333	CTX-M-15 plasmid - CTX-4ug/ml
F104	7	b	No plasmid	No CTX	No CTX	6	47	30	1566666667	No plasmid - No CTX
F104	7	b	CTX-M-15 plasmid	No CTX	No CTX	5	239	30	796666667	CTX-M-15 plasmid - No CTX
F104	7	b	CTX-M-15 plasmid	No CTX	CTX-4ug/ml	5	275	30	916666667	CTX-M-15 plasmid - No CTX
F104	7	b	CTX-M-15 plasmid	CTX-4ug/ml	No CTX	5	250	30	833333333	CTX-M-15 plasmid - CTX-4ug/ml
F104	7	b	CTX-M-15 plasmid	CTX-4ug/ml	CTX-4ug/ml	6	68	30	2266666667	CTX-M-15 plasmid - CTX-4ug/ml
EL39	7	b	No plasmid	No CTX	No CTX	5	152	30	506666667	No plasmid - No CTX
EL39	7	b	CTX-M-15 plasmid	No CTX	No CTX	5	87	30	290000000	CTX-M-15 plasmid - No CTX
EL39	7	b	CTX-M-15 plasmid	No CTX	CTX-4ug/ml	5	578	30	1926666667	CTX-M-15 plasmid - No CTX
EL39	7	b	CTX-M-15 plasmid	CTX-4ug/ml	No CTX	5	125	30	416666667	CTX-M-15 plasmid - CTX-4ug/ml
EL39	7	b	CTX-M-15 plasmid	CTX-4ug/ml	CTX-4ug/ml	5	549	30	1830000000	CTX-M-15 plasmid - CTX-4ug/ml
MG1655	7	b	No plasmid	No CTX	No CTX	6	44	30	1466666667	No plasmid - No CTX
MG1655	7	b	CTX-M-15 plasmid	No CTX	No CTX	6	40	30	1333333333	CTX-M-15 plasmid - No CTX
MG1655	7	b	CTX-M-15 plasmid	No CTX	CTX-4ug/ml	6	58	30	1933333333	CTX-M-15 plasmid - No CTX
MG1655	7	b	CTX-M-15 plasmid	CTX-4ug/ml	No CTX	6	44	30	1466666667	CTX-M-15 plasmid - CTX-4ug/ml
MG1655	7	b	CTX-M-15 plasmid	CTX-4ug/ml	CTX-4ug/ml	6	68	30	2266666667	CTX-M-15 plasmid - CTX-4ug/ml
F022	7	c	No plasmid	No CTX	No CTX	5	206	30	686666667	No plasmid - No CTX
F022	7	c	CTX-M-15 plasmid	No CTX	No CTX	5	347	30	1156666667	CTX-M-15 plasmid - No CTX
F022	7	c	CTX-M-15 plasmid	No CTX	CTX-4ug/ml	5	317	30	1056666667	CTX-M-15 plasmid - No CTX
F022	7	c	CTX-M-15 plasmid	CTX-4ug/ml	No CTX	5	326	30	1086666667	CTX-M-15 plasmid - CTX-4ug/ml
F022	7	c	CTX-M-15 plasmid	CTX-4ug/ml	CTX-4ug/ml	5	360	30	1200000000	CTX-M-15 plasmid - CTX-4ug/ml
F054	7	c	No plasmid	No CTX	No CTX	5	158	30	526666667	No plasmid - No CTX
F054	7	c	CTX-M-15 plasmid	No CTX	No CTX	5	186	30	620000000	CTX-M-15 plasmid - No CTX
F054	7	c	CTX-M-15 plasmid	No CTX	CTX-4ug/ml	5	258	30	860000000	CTX-M-15 plasmid - No CTX
F054	7	c	CTX-M-15 plasmid	CTX-4ug/ml	No CTX	5	125	30	416666667	CTX-M-15 plasmid - CTX-4ug/ml
F054	7	c	CTX-M-15 plasmid	CTX-4ug/ml	CTX-4ug/ml	5	460	30	1533333333	CTX-M-15 plasmid - CTX-4ug/ml
F104	7	c	No plasmid	No CTX	No CTX	6	43	30	1433333333	No plasmid - No CTX
F104	7	c	CTX-M-15 plasmid	No CTX	No CTX	5	79	30	263333333	CTX-M-15 plasmid - No CTX
F104	7	c	CTX-M-15 plasmid	No CTX	CTX-4ug/ml	5	227	30	756666667	CTX-M-15 plasmid - No CTX
F104	7	c	CTX-M-15 plasmid	CTX-4ug/ml	No CTX	5	211	30	703333333	CTX-M-15 plasmid - CTX-4ug/ml
F104	7	c	CTX-M-15 plasmid	CTX-4ug/ml	CTX-4ug/ml	6	76	30	2533333333	CTX-M-15 plasmid - CTX-4ug/ml
EL39	7	c	No plasmid	No CTX	No CTX	5	121	30	403333333	No plasmid - No CTX
EL39	7	c	CTX-M-15 plasmid	No CTX	No CTX	5	99	30	330000000	CTX-M-15 plasmid - No CTX
EL39	7	c	CTX-M-15 plasmid	No CTX	CTX-4ug/ml	5	207	30	690000000	CTX-M-15 plasmid - No CTX
EL39	7	c	CTX-M-15 plasmid	CTX-4ug/ml	No CTX	5	213	30	710000000	CTX-M-15 plasmid - CTX-4ug/ml
EL39	7	c	CTX-M-15 plasmid	CTX-4ug/ml	CTX-4ug/ml	5	628	30	2093333333	CTX-M-15 plasmid - CTX-4ug/ml
MG1655	7	c	No plasmid	No CTX	No CTX	5	232	30	773333333	No plasmid - No CTX
MG1655	7	c	CTX-M-15 plasmid	No CTX	No CTX	5	108	30	360000000	CTX-M-15 plasmid - No CTX
MG1655	7	c	CTX-M-15 plasmid	No CTX	CTX-4ug/ml	5	189	30	630000000	CTX-M-15 plasmid - No CTX
MG1655	7	c	CTX-M-15 plasmid	CTX-4ug/ml	No CTX	5	166	30	553333333	CTX-M-15 plasmid - CTX-4ug/ml
MG1655	7	c	CTX-M-15 plasmid	CTX-4ug/ml	CTX-4ug/ml	5	248	30	826666667	CTX-M-15 plasmid - CTX-4ug/ml
F022	7	d	No plasmid	No CTX	No CTX	6	44	30	1466666667	No plasmid - No CTX
F022	7	d	CTX-M-15 plasmid	No CTX	No CTX	5	478	30	1593333333	CTX-M-15 plasmid - No CTX
F022	7	d	CTX-M-15 plasmid	No CTX	CTX-4ug/ml	5	245	30	816666667	CTX-M-15 plasmid - No CTX
F022	7	d	CTX-M-15 plasmid	CTX-4ug/ml	No CTX	6	31	30	1033333333	CTX-M-15 plasmid - CTX-4ug/ml
F022	7	d	CTX-M-15 plasmid	CTX-4ug/ml	CTX-4ug/ml	6	75	30	2500000000	CTX-M-15 plasmid - CTX-4ug/ml
F054	7	d	No plasmid	No CTX	No CTX	5	110	30	366666667	No plasmid - No CTX
F054	7	d	CTX-M-15 plasmid	No CTX	No CTX	5	201	30	670000000	CTX-M-15 plasmid - No CTX
F054	7	d	CTX-M-15 plasmid	No CTX	CTX-4ug/ml	5	424	30	1413333333	CTX-M-15 plasmid - No CTX
F054	7	d	CTX-M-15 plasmid	CTX-4ug/ml	No CTX	5	160	30	533333333	CTX-M-15 plasmid - CTX-4ug/ml
F054	7	d	CTX-M-15 plasmid	CTX-4ug/ml	CTX-4ug/ml	5	328	30	1093333333	CTX-M-15 plasmid - CTX-4ug/ml
F104	7	d	No plasmid	No CTX	No CTX	5	210	30	700000000	No plasmid - No CTX
F104	7	d	CTX-M-15 plasmid	No CTX	No CTX	5	262	30	873333333	CTX-M-15 plasmid - No CTX
F104	7	d	CTX-M-15 plasmid	No CTX	CTX-4ug/ml	5	277	30	923333333	CTX-M-15 plasmid - No CTX
F104	7	d	CTX-M-15 plasmid	CTX-4ug/ml	No CTX	5	100	30	333333333	CTX-M-15 plasmid - CTX-4ug/ml
F104	7	d	CTX-M-15 plasmid	CTX-4ug/ml	CTX-4ug/ml	5	589	30	1963333333	CTX-M-15 plasmid - CTX-4ug/ml
EL39	7	d	No plasmid	No CTX	No CTX	5	190	30	633333333	No plasmid - No CTX
EL39	7	d	CTX-M-15 plasmid	No CTX	No CTX	5	78	30	260000000	CTX-M-15 plasmid - No CTX
EL39	7	d	CTX-M-15 plasmid	No CTX	CTX-4ug/ml	5	187	30	623333333	CTX-M-15 plasmid - No CTX
EL39	7	d	CTX-M-15 plasmid	CTX-4ug/ml	No CTX	5	118	30	393333333	CTX-M-15 plasmid - CTX-4ug/ml
EL39	7	d	CTX-M-15 plasmid	CTX-4ug/ml	CTX-4ug/ml	5	488	30	1626666667	CTX-M-15 plasmid - CTX-4ug/ml
MG1655	7	d	No plasmid	No CTX	No CTX	5	81	30	270000000	No plasmid - No CTX
MG1655	7	d	CTX-M-15 plasmid	No CTX	No CTX	5	239	30	796666667	CTX-M-15 plasmid - No CTX
MG1655	7	d	CTX-M-15 plasmid	No CTX	CTX-4ug/ml	5	147	30	490000000	CTX-M-15 plasmid - No CTX
MG1655	7	d	CTX-M-15 plasmid	CTX-4ug/ml	No CTX	5	77	30	256666667	CTX-M-15 plasmid - CTX-4ug/ml
MG1655	7	d	CTX-M-15 plasmid	CTX-4ug/ml	CTX-4ug/ml	5	196	30	653333333	CTX-M-15 plasmid - CTX-4ug/ml
F022	7	e	No plasmid	No CTX	No CTX	6	46	30	1533333333	No plasmid - No CTX
F022	7	e	CTX-M-15 plasmid	No CTX	No CTX	5	433	30	1443333333	CTX-M-15 plasmid - No CTX
F022	7	e	CTX-M-15 plasmid	No CTX	CTX-4ug/ml	5	71	30	236666667	CTX-M-15 plasmid - No CTX
F022	7	e	CTX-M-15 plasmid	CTX-4ug/ml	No CTX	6	33	30	1100000000	CTX-M-15 plasmid - CTX-4ug/ml
F022	7	e	CTX-M-15 plasmid	CTX-4ug/ml	CTX-4ug/ml	6	42	30	1400000000	CTX-M-15 plasmid - CTX-4ug/ml
F054	7	e	No plasmid	No CTX	No CTX	5	193	30	643333333	No plasmid - No CTX
F054	7	e	CTX-M-15 plasmid	No CTX	No CTX	5	143	30	476666667	CTX-M-15 plasmid - No CTX
F054	7	e	CTX-M-15 plasmid	No CTX	CTX-4ug/ml	5	252	30	840000000	CTX-M-15 plasmid - No CTX
F054	7	e	CTX-M-15 plasmid	CTX-4ug/ml	No CTX	5	237	30	790000000	CTX-M-15 plasmid - CTX-4ug/ml
F054	7	e	CTX-M-15 plasmid	CTX-4ug/ml	CTX-4ug/ml	5	71	30	236666667	CTX-M-15 plasmid - CTX-4ug/ml
F104	7	e	No plasmid	No CTX	No CTX	5	169	30	563333333	No plasmid - No CTX
F104	7	e	CTX-M-15 plasmid	No CTX	No CTX	5	113	30	376666667	CTX-M-15 plasmid - No CTX
F104	7	e	CTX-M-15 plasmid	No CTX	CTX-4ug/ml	5	313	30	1043333333	CTX-M-15 plasmid - No CTX
F104	7	e	CTX-M-15 plasmid	CTX-4ug/ml	No CTX	5	193	30	643333333	CTX-M-15 plasmid - CTX-4ug/ml
F104	7	e	CTX-M-15 plasmid	CTX-4ug/ml	CTX-4ug/ml	5	312	30	1040000000	CTX-M-15 plasmid - CTX-4ug/ml
EL39	7	e	CTX-M-15 plasmid	No CTX	No CTX	5	153	30	510000000	CTX-M-15 plasmid - No CTX
EL39	7	e	CTX-M-15 plasmid	No CTX	CTX-4ug/ml	5	306	30	1020000000	CTX-M-15 plasmid - No CTX
EL39	7	e	CTX-M-15 plasmid	CTX-4ug/ml	No CTX	5	153	30	510000000	CTX-M-15 plasmid - CTX-4ug/ml
EL39	7	e	CTX-M-15 plasmid	CTX-4ug/ml	CTX-4ug/ml	5	530	30	1766666667	CTX-M-15 plasmid - CTX-4ug/ml
MG1655	7	e	No plasmid	No CTX	No CTX	5	104	30	346666667	No plasmid - No CTX
MG1655	7	e	CTX-M-15 plasmid	No CTX	No CTX	5	20	30	6.66667e+07	CTX-M-15 plasmid - No CTX
MG1655	7	e	CTX-M-15 plasmid	No CTX	CTX-4ug/ml	5	118	30	393333333	CTX-M-15 plasmid - No CTX
MG1655	7	e	CTX-M-15 plasmid	CTX-4ug/ml	No CTX	5	24	30	80000000	CTX-M-15 plasmid - CTX-4ug/ml
MG1655	7	e	CTX-M-15 plasmid	CTX-4ug/ml	CTX-4ug/ml	5	155	30	516666667	CTX-M-15 plasmid - CTX-4ug/ml

## Sheet: Evolved Growth (24h)
Strain	Antibiotic during experimental evolution	Plasmid status	Evolved Status	Technical Replicate	Biological Replicate	Integral	MaxOD	MaxGrowthRate	LagTime
F104	CTX-4ug/ml	CTX-M-15 plasmid	Evolved	1	a	12.6499	0.7612	0.08755	2.8518
EL39	No CTX	No plasmid	Evolved	1	a	15.2717	0.8955	0.1112	3.0045
F022	No CTX	No plasmid	Evolved	1	a	13.5766	0.8389	0.09845	2.88167
F022	No CTX	CTX-M-15 plasmid	Evolved	1	a	12.9557	0.8098	0.0873	2.88832
F022	CTX-4ug/ml	CTX-M-15 plasmid	Evolved	1	a	12.988	0.8205	0.0968	2.91116
F054	No CTX	No plasmid	Evolved	1	a	13.5282	0.8539	0.10775	3.14408
F054	No CTX	CTX-M-15 plasmid	Evolved	1	a	13.5058	0.8533	0.0905	2.98287
F054	CTX-4ug/ml	CTX-M-15 plasmid	Evolved	1	a	13.2143	0.8306	0.0936	3.28632
F104	No CTX	No plasmid	Evolved	1	a	13.1952	0.7746	0.08375	3.10985
F104	No CTX	CTX-M-15 plasmid	Evolved	1	a	12.9872	0.7804	0.09785	2.90084
EL39	No CTX	CTX-M-15 plasmid	Evolved	1	a	15.0649	0.8976	0.1023	3.10557
MG1655	CTX-4ug/ml	CTX-M-15 plasmid	Evolved	1	a	11.163	0.7491	0.0789	3.30292
MG1655	CTX-4ug/ml	CTX-M-15 plasmid	Evolved	1	b	10.3848	0.7549	0.06955	4.28756
MG1655	No CTX	CTX-M-15 plasmid	Evolved	1	b	10.2979	0.7078	0.0714	4.27311
EL39	CTX-4ug/ml	CTX-M-15 plasmid	Evolved	1	a	14.9732	0.8846	0.106	2.69528
MG1655	No CTX	No plasmid	Evolved	1	a	11.3715	0.7943	0.08125	3.25477
MG1655	No CTX	CTX-M-15 plasmid	Evolved	1	a	11.0063	0.7442	0.0846	3.53191
EL39	No CTX	No plasmid	Evolved	1	b	12.6375	0.8328	0.101	2.92574
F104	CTX-4ug/ml	CTX-M-15 plasmid	Evolved	1	b	12.6195	0.8306	0.07715	3.46111
MG1655	No CTX	No plasmid	Evolved	1	b	11.3625	0.8038	0.07865	3.89542
EL39	CTX-4ug/ml	CTX-M-15 plasmid	Evolved	1	b	15.43	0.9702	0.10545	2.90588
EL39	No CTX	CTX-M-15 plasmid	Evolved	1	b	14.597	0.8739	0.10275	2.99927
F104	No CTX	CTX-M-15 plasmid	Evolved	1	b	11.9343	0.787	0.06615	2.80121
F022	No CTX	CTX-M-15 plasmid	Evolved	1	c	12.1827	0.8832	0.08245	3.19739
F022	CTX-4ug/ml	CTX-M-15 plasmid	Evolved	1	c	12.6009	0.8585	0.08335	3.12867
F054	No CTX	No plasmid	Evolved	1	c	13.3495	0.8817	0.10105	3.28798
F104	No CTX	No plasmid	Evolved	1	b	13.9386	0.8509	0.0934	2.77492
F054	CTX-4ug/ml	CTX-M-15 plasmid	Evolved	1	b	14.3281	0.9446	0.0947	3.1378
F054	No CTX	CTX-M-15 plasmid	Evolved	1	b	13.6271	0.9249	0.0898	3.2294
F054	No CTX	No plasmid	Evolved	1	b	12.8324	0.8936	0.0944	2.93644
F022	CTX-4ug/ml	CTX-M-15 plasmid	Evolved	1	b	12.1035	0.866	0.08195	2.95516
F022	No CTX	CTX-M-15 plasmid	Evolved	1	b	13.1072	0.9389	0.08875	3.02197
F022	No CTX	No plasmid	Evolved	1	b	12.7616	0.8817	0.08825	2.96657
F022	No CTX	No plasmid	Evolved	1	c	12.4347	0.8632	0.0832	2.98197
MG1655	No CTX	No plasmid	Evolved	1	c	9.45968	0.6575	0.0689	4.41074
MG1655	No CTX	CTX-M-15 plasmid	Evolved	1	c	10.5799	0.6774	0.08165	3.6038
F054	No CTX	CTX-M-15 plasmid	Evolved	1	c	13.8195	0.9075	0.0922	3.1757
F054	CTX-4ug/ml	CTX-M-15 plasmid	Evolved	1	c	13.6919	0.9089	0.09295	3.21114
F104	No CTX	No plasmid	Evolved	1	c	13.0603	0.8731	0.07245	2.74396
F104	No CTX	CTX-M-15 plasmid	Evolved	1	c	12.0293	0.8473	0.06665	3.17667
F104	CTX-4ug/ml	CTX-M-15 plasmid	Evolved	1	c	13.8066	0.9609	0.08955	2.89347
EL39	No CTX	No plasmid	Evolved	1	c	16.3705	1.0308	0.111	2.86306
EL39	No CTX	CTX-M-15 plasmid	Evolved	1	c	15.0919	0.9491	0.1142	3.07268
EL39	CTX-4ug/ml	CTX-M-15 plasmid	Evolved	1	c	14.8676	0.9079	0.10785	3.29648
MG1655	CTX-4ug/ml	CTX-M-15 plasmid	Evolved	1	c	10.2003	0.7483	0.0625	3.9128
F104	No CTX	No plasmid	Evolved	1	d	13.6217	0.8786	0.0964	3.2583
F054	CTX-4ug/ml	CTX-M-15 plasmid	Evolved	1	d	13.689	0.9097	0.09025	3.49529
F054	No CTX	CTX-M-15 plasmid	Evolved	1	d	13.6167	0.927	0.0823	3.25881
MG1655	CTX-4ug/ml	CTX-M-15 plasmid	Evolved	1	d	10.3752	0.7004	0.07675	3.61238
MG1655	No CTX	CTX-M-15 plasmid	Evolved	1	d	9.96193	0.7056	0.06955	4.3422
MG1655	No CTX	No plasmid	Evolved	1	d	10.6883	0.797	0.06845	3.96896
EL39	CTX-4ug/ml	CTX-M-15 plasmid	Evolved	1	d	15.2528	0.9192	0.1148	3.09843
EL39	No CTX	CTX-M-15 plasmid	Evolved	1	d	14.7367	0.8823	0.1124	2.85765
EL39	No CTX	No plasmid	Evolved	1	d	15.5932	0.9704	0.1196	3.13127
F104	CTX-4ug/ml	CTX-M-15 plasmid	Evolved	1	d	12.811	0.853	0.085	3.11003
F104	No CTX	CTX-M-15 plasmid	Evolved	1	d	12.5876	0.8326	0.0896	3.34821
F054	No CTX	CTX-M-15 plasmid	Evolved	1	e	14.1123	0.9405	0.08855	3.54771
F054	CTX-4ug/ml	CTX-M-15 plasmid	Evolved	1	e	13.5442	0.9007	0.08875	3.50704
F054	No CTX	No plasmid	Evolved	1	d	14.1311	0.9164	0.0895	3.35978
F022	CTX-4ug/ml	CTX-M-15 plasmid	Evolved	1	d	13.723	0.9207	0.094	3.12447
F022	No CTX	CTX-M-15 plasmid	Evolved	1	d	12.574	0.8626	0.09455	3.29535
F022	No CTX	No plasmid	Evolved	1	d	13.8995	0.9549	0.10275	3.19002
F022	No CTX	No plasmid	Evolved	1	e	14.4863	0.9704	0.1026	3.15205
F022	No CTX	CTX-M-15 plasmid	Evolved	1	e	12.8726	0.8747	0.08415	3.37344
F022	CTX-4ug/ml	CTX-M-15 plasmid	Evolved	1	e	12.4674	0.8272	0.08125	3.37631
F054	No CTX	No plasmid	Evolved	1	e	13.8319	0.9142	0.09765	3.2701
MG1655	CTX-4ug/ml	CTX-M-15 plasmid	Evolved	1	e	11.1799	0.8458	0.0716	4.89525
F104	No CTX	No plasmid	Evolved	1	e	13.1656	0.7989	0.09735	3.13251
F104	No CTX	CTX-M-15 plasmid	Evolved	1	e	12.858	0.781	0.0854	3.59719
F104	CTX-4ug/ml	CTX-M-15 plasmid	Evolved	1	e	12.6572	0.7618	0.0824	3.6966
EL39	No CTX	No plasmid	Evolved	1	e	15.2244	0.8967	0.10275	2.99221
EL39	No CTX	CTX-M-15 plasmid	Evolved	1	e	14.3911	0.8989	0.0992	3.49093
EL39	CTX-4ug/ml	CTX-M-15 plasmid	Evolved	1	e	13.8291	0.8205	0.10885	3.3684
MG1655	No CTX	No plasmid	Evolved	1	e	12.4327	0.8813	0.08365	4.41841
MG1655	No CTX	CTX-M-15 plasmid	Evolved	1	e	10.596	0.7355	0.06865	4.17225
MG1655	CTX-4ug/ml	CTX-M-15 plasmid	Evolved	2	a	11.1746	0.752	0.07885	3.35384
F104	No CTX	No plasmid	Evolved	2	a	13.5743	0.8226	0.08085	2.8859
F104	CTX-4ug/ml	CTX-M-15 plasmid	Evolved	2	e	13.11	0.7882	0.0742	3.20485
F022	No CTX	No plasmid	Evolved	2	e	14.1473	0.8568	0.1194	3.21189
F054	CTX-4ug/ml	CTX-M-15 plasmid	Evolved	2	d	13.0777	0.8325	0.0978	3.31391
EL39	CTX-4ug/ml	CTX-M-15 plasmid	Evolved	2	d	14.0053	0.7918	0.1146	2.90489
MG1655	No CTX	No plasmid	Evolved	2	c	11.7861	0.796	0.0811	3.70345
F104	No CTX	No plasmid	Evolved	2	c	12.9365	0.749	0.08005	2.74079
F022	No CTX	No plasmid	Evolved	2	c	13.2398	0.8132	0.09455	2.8596
F104	No CTX	CTX-M-15 plasmid	Evolved	2	b	12.5678	0.7717	0.0731	2.93639
MG1655	CTX-4ug/ml	CTX-M-15 plasmid	Evolved	2	e	11.129	0.7924	0.0731	4.01984
MG1655	No CTX	CTX-M-15 plasmid	Evolved	2	a	11.0666	0.7348	0.08455	3.35837
F054	CTX-4ug/ml	CTX-M-15 plasmid	Evolved	2	a	13.7866	0.9082	0.09055	3.26864
F104	No CTX	CTX-M-15 plasmid	Evolved	2	e	12.9332	0.7706	0.07705	2.98151
F022	No CTX	No plasmid	Evolved	2	b	15.5413	0.9747	0.1026	2.83138
F104	CTX-4ug/ml	CTX-M-15 plasmid	Evolved	2	b	13.2287	0.8019	0.0895	2.94749
MG1655	No CTX	CTX-M-15 plasmid	Evolved	2	e	10.3605	0.6775	0.06835	3.88734
MG1655	No CTX	No plasmid	Evolved	2	a	10.4174	0.6828	0.07845	3.33525
F054	No CTX	CTX-M-15 plasmid	Evolved	2	a	13.4945	0.9002	0.092	3.27065
F104	No CTX	No plasmid	Evolved	2	e	13.7489	0.8169	0.1054	3.1148
F022	No CTX	CTX-M-15 plasmid	Evolved	2	b	13.5781	0.9914	0.0946	3.2389
EL39	No CTX	No plasmid	Evolved	2	b	13.1388	0.8815	0.1019	2.97154
MG1655	No CTX	No plasmid	Evolved	2	e	10.9273	0.7553	0.07405	3.98211
EL39	CTX-4ug/ml	CTX-M-15 plasmid	Evolved	2	a	14.9496	0.9202	0.1058	2.92533
F054	No CTX	No plasmid	Evolved	2	a	13.4621	0.9024	0.0924	3.0855
F054	CTX-4ug/ml	CTX-M-15 plasmid	Evolved	2	e	13.747	0.8947	0.0924	3.4026
F022	No CTX	No plasmid	Evolved	2	d	14.5002	1.0074	0.10135	3.04267
F104	No CTX	No plasmid	Evolved	2	d	13.8407	0.9195	0.10585	3.30302
MG1655	No CTX	No plasmid	Evolved	2	d	11.0809	0.7818	0.0766	3.80679
EL39	CTX-4ug/ml	CTX-M-15 plasmid	Evolved	2	c	14.6779	0.8702	0.11025	3.2737
F054	CTX-4ug/ml	CTX-M-15 plasmid	Evolved	2	c	13.6341	0.9297	0.0949	3.25448
F022	CTX-4ug/ml	CTX-M-15 plasmid	Evolved	2	b	11.6113	0.851	0.0879	3.22355
EL39	No CTX	CTX-M-15 plasmid	Evolved	2	b	14.6338	0.8993	0.10205	3.1781
EL39	CTX-4ug/ml	CTX-M-15 plasmid	Evolved	2	e	13.1062	0.8373	0.10045	3.31832
EL39	No CTX	CTX-M-15 plasmid	Evolved	2	a	14.3161	0.8803	0.1039	3.39413
F022	CTX-4ug/ml	CTX-M-15 plasmid	Evolved	2	a	12.3785	0.8528	0.0916	3.24454
F054	No CTX	CTX-M-15 plasmid	Evolved	2	e	13.6354	0.9147	0.08625	3.38232
F022	No CTX	CTX-M-15 plasmid	Evolved	2	d	11.644	0.8402	0.09185	3.34377
F104	No CTX	CTX-M-15 plasmid	Evolved	2	d	11.9075	0.8244	0.0934	3.3394
MG1655	No CTX	CTX-M-15 plasmid	Evolved	2	d	9.83413	0.6913	0.07095	4.1339
EL39	No CTX	CTX-M-15 plasmid	Evolved	2	c	14.8036	0.9237	0.1131	3.0389
F054	No CTX	CTX-M-15 plasmid	Evolved	2	c	13.4558	0.9248	0.09245	3.42807
F054	No CTX	No plasmid	Evolved	2	b	12.2575	0.8764	0.08975	3.15961
EL39	CTX-4ug/ml	CTX-M-15 plasmid	Evolved	2	b	15.1605	0.9364	0.10655	2.9756
EL39	No CTX	CTX-M-15 plasmid	Evolved	2	e	12.9977	0.7676	0.10565	3.33223
EL39	No CTX	No plasmid	Evolved	2	a	15.0206	0.9163	0.11685	3.18828
F022	No CTX	CTX-M-15 plasmid	Evolved	2	a	12.9321	0.879	0.0863	3.16165
F054	No CTX	No plasmid	Evolved	2	e	12.868	0.91	0.0958	3.24322
F022	CTX-4ug/ml	CTX-M-15 plasmid	Evolved	2	d	12.5438	0.8932	0.0895	3.38939
F104	CTX-4ug/ml	CTX-M-15 plasmid	Evolved	2	d	12.884	0.8655	0.0834	3.13689
MG1655	CTX-4ug/ml	CTX-M-15 plasmid	Evolved	2	d	9.96717	0.669	0.0771	3.82166
EL39	No CTX	No plasmid	Evolved	2	c	15.0536	0.9396	0.114	3
F054	No CTX	No plasmid	Evolved	2	c	14.2931	0.9399	0.09535	3.36182
F054	No CTX	CTX-M-15 plasmid	Evolved	2	b	13.5611	0.9193	0.0879	3.38168
MG1655	No CTX	No plasmid	Evolved	2	b	10.7392	0.7407	0.07705	3.96723
EL39	No CTX	No plasmid	Evolved	2	e	12.8241	0.8606	0.1059	3.29556
F104	CTX-4ug/ml	CTX-M-15 plasmid	Evolved	2	a	12.7447	0.7701	0.09395	3.3579
F022	No CTX	No plasmid	Evolved	2	a	13.8649	0.8779	0.11335	3.32047
F022	CTX-4ug/ml	CTX-M-15 plasmid	Evolved	2	e	12.3474	0.831	0.0859	3.54831
F054	No CTX	No plasmid	Evolved	2	d	13.8465	0.8964	0.0919	3.51143
EL39	No CTX	No plasmid	Evolved	2	d	14.8292	0.9065	0.1185	3.18903
MG1655	CTX-4ug/ml	CTX-M-15 plasmid	Evolved	2	c	11.1511	0.8463	0.07225	3.9526
F104	CTX-4ug/ml	CTX-M-15 plasmid	Evolved	2	c	13.9299	0.9044	0.1037	3.1949
F022	CTX-4ug/ml	CTX-M-15 plasmid	Evolved	2	c	12.8933	0.8781	0.084	3.34167
F054	CTX-4ug/ml	CTX-M-15 plasmid	Evolved	2	b	14.0583	0.9329	0.0858	3.29953
MG1655	No CTX	CTX-M-15 plasmid	Evolved	2	b	10.5409	0.7983	0.0732	4.60383
F104	No CTX	CTX-M-15 plasmid	Evolved	2	a	12.6713	0.8014	0.07975	3.70313
F022	No CTX	CTX-M-15 plasmid	Evolved	2	e	13.0582	0.8371	0.08895	3.46768
F054	No CTX	CTX-M-15 plasmid	Evolved	2	d	13.9765	0.9235	0.08375	3.26
EL39	No CTX	CTX-M-15 plasmid	Evolved	2	d	13.8055	0.8032	0.10535	3.09872
MG1655	No CTX	CTX-M-15 plasmid	Evolved	2	c	11.8015	0.7671	0.07955	3.61596
F104	No CTX	CTX-M-15 plasmid	Evolved	2	c	12.3769	0.7652	0.07535	3.27373
F022	No CTX	CTX-M-15 plasmid	Evolved	2	c	13.1165	0.8354	0.0886	3.42438
F104	No CTX	No plasmid	Evolved	2	b	13.2348	0.8217	0.083	3.27711
MG1655	CTX-4ug/ml	CTX-M-15 plasmid	Evolved	2	b	11.7595	0.8191	0.0759	4.06719
F022	No CTX	No plasmid	Evolved	3	e	14.9543	0.9393	0.10325	2.81937
F104	CTX-4ug/ml	CTX-M-15 plasmid	Evolved	3	e	13.1041	0.7933	0.0811	3.209
F104	No CTX	No plasmid	Evolved	3	a	13.484	0.7787	0.07865	2.57978
MG1655	CTX-4ug/ml	CTX-M-15 plasmid	Evolved	3	a	12.3164	0.7658	0.07955	2.76053
EL39	No CTX	No plasmid	Evolved	3	b	14.792	0.8233	0.1134	2.40035
F054	No CTX	No plasmid	Evolved	3	b	16.1979	0.974	0.12445	2.25231
F022	CTX-4ug/ml	CTX-M-15 plasmid	Evolved	3	c	15.9003	0.8962	0.10845	1.94467
F104	CTX-4ug/ml	CTX-M-15 plasmid	Evolved	3	c	15.638	0.8815	0.0939	1.97977
MG1655	CTX-4ug/ml	CTX-M-15 plasmid	Evolved	3	c	13.6793	0.8925	0.0831	3.38327
F104	No CTX	CTX-M-15 plasmid	Evolved	3	d	13.048	0.7456	0.09505	2.67044
F022	No CTX	No plasmid	Evolved	3	a	13.3794	0.8564	0.09475	2.71557
F022	No CTX	CTX-M-15 plasmid	Evolved	3	e	12.5927	0.8481	0.0852	2.86033
EL39	No CTX	No plasmid	Evolved	3	e	15.6287	0.917	0.1069	2.94574
F104	No CTX	CTX-M-15 plasmid	Evolved	3	a	15.7317	0.9298	0.09325	2.70831
MG1655	CTX-4ug/ml	CTX-M-15 plasmid	Evolved	3	d	12.6745	0.8211	0.0901	2.58546
F104	No CTX	No plasmid	Evolved	3	d	15.1999	0.9566	0.11425	2.75711
F022	No CTX	CTX-M-15 plasmid	Evolved	3	a	12.7316	0.8457	0.08325	2.48649
F022	CTX-4ug/ml	CTX-M-15 plasmid	Evolved	3	e	11.5039	0.8037	0.08135	2.60848
EL39	No CTX	CTX-M-15 plasmid	Evolved	3	e	14.3569	0.8652	0.1035	3.0256
F104	CTX-4ug/ml	CTX-M-15 plasmid	Evolved	3	a	14.2858	0.8704	0.0983	2.44252
MG1655	No CTX	CTX-M-15 plasmid	Evolved	3	d	10.7516	0.7733	0.0726	3.98072
F054	CTX-4ug/ml	CTX-M-15 plasmid	Evolved	3	d	13.1716	0.8938	0.0946	2.97886
F022	CTX-4ug/ml	CTX-M-15 plasmid	Evolved	3	a	12.643	0.8296	0.0908	2.7511
F054	No CTX	No plasmid	Evolved	3	e	12.4342	0.899	0.09085	2.90066
EL39	CTX-4ug/ml	CTX-M-15 plasmid	Evolved	3	e	14.1504	0.8979	0.10765	2.77682
EL39	No CTX	No plasmid	Evolved	3	a	16.005	0.9516	0.11405	2.44915
MG1655	CTX-4ug/ml	CTX-M-15 plasmid	Evolved	3	b	12.0451	0.8812	0.07815	3.62668
F104	CTX-4ug/ml	CTX-M-15 plasmid	Evolved	3	b	15.1083	0.9506	0.09405	2.6454
F022	CTX-4ug/ml	CTX-M-15 plasmid	Evolved	3	b	13.1623	0.961	0.09115	2.6418
F054	No CTX	No plasmid	Evolved	3	c	15.1941	1.0224	0.1013	2.79467
EL39	No CTX	No plasmid	Evolved	3	c	15.7178	0.9848	0.11105	2.68798
MG1655	No CTX	No plasmid	Evolved	3	d	10.1876	0.7564	0.06975	3.88566
F054	No CTX	CTX-M-15 plasmid	Evolved	3	d	13.5724	0.9265	0.0937	2.95091
F054	No CTX	No plasmid	Evolved	3	a	12.9048	0.8861	0.08615	2.57342
F054	No CTX	CTX-M-15 plasmid	Evolved	3	e	13.4099	0.9193	0.09485	3.21376
MG1655	No CTX	No plasmid	Evolved	3	e	10.2251	0.7509	0.0732	4.21448
EL39	No CTX	CTX-M-15 plasmid	Evolved	3	a	15.4128	0.915	0.1038	2.37958
MG1655	No CTX	CTX-M-15 plasmid	Evolved	3	b	10.142	0.7353	0.0694	3.7147
F104	No CTX	CTX-M-15 plasmid	Evolved	3	b	12.0282	0.8275	0.0764	2.58772
F022	No CTX	CTX-M-15 plasmid	Evolved	3	b	13.0105	0.9411	0.09145	2.72061
F054	No CTX	CTX-M-15 plasmid	Evolved	3	c	13.4078	0.9147	0.09065	3.01269
EL39	No CTX	CTX-M-15 plasmid	Evolved	3	c	15.513	0.982	0.1148	2.97822
EL39	CTX-4ug/ml	CTX-M-15 plasmid	Evolved	3	d	14.8973	0.8947	0.11115	2.51709
F054	No CTX	No plasmid	Evolved	3	d	13.5588	0.9203	0.09455	3.10286
F054	No CTX	CTX-M-15 plasmid	Evolved	3	a	13.0585	0.8856	0.0805	2.72919
F054	CTX-4ug/ml	CTX-M-15 plasmid	Evolved	3	e	13.6853	0.9143	0.0941	3.16312
MG1655	No CTX	CTX-M-15 plasmid	Evolved	3	e	9.95792	0.6613	0.0671	3.84501
EL39	CTX-4ug/ml	CTX-M-15 plasmid	Evolved	3	a	15.4963	0.9377	0.10825	2.54896
MG1655	No CTX	No plasmid	Evolved	3	b	11.2941	0.7831	0.0765	3.65294
F104	No CTX	No plasmid	Evolved	3	b	13.5115	0.9005	0.09095	2.41073
F022	No CTX	No plasmid	Evolved	3	b	13.1451	0.9019	0.0917	2.7699
F054	CTX-4ug/ml	CTX-M-15 plasmid	Evolved	3	c	13.7255	0.9317	0.0905	3.01657
EL39	CTX-4ug/ml	CTX-M-15 plasmid	Evolved	3	c	15.1314	0.9037	0.1094	2.86563
EL39	No CTX	CTX-M-15 plasmid	Evolved	3	d	14.9316	0.8845	0.11005	2.62631
F022	CTX-4ug/ml	CTX-M-15 plasmid	Evolved	3	d	12.7188	0.9106	0.09075	2.91019
F054	CTX-4ug/ml	CTX-M-15 plasmid	Evolved	3	a	12.6738	0.901	0.0753	2.73041
F104	No CTX	No plasmid	Evolved	3	e	14.0645	0.8532	0.1039	3.16891
MG1655	CTX-4ug/ml	CTX-M-15 plasmid	Evolved	3	e	11.5807	0.8754	0.07385	4.38592
MG1655	No CTX	No plasmid	Evolved	3	a	11.4913	0.7954	0.0811	2.91554
EL39	CTX-4ug/ml	CTX-M-15 plasmid	Evolved	3	b	15.4329	0.9202	0.1043	2.52109
F054	CTX-4ug/ml	CTX-M-15 plasmid	Evolved	3	b	14.0744	0.9171	0.08875	2.86085
F022	No CTX	No plasmid	Evolved	3	c	13.407	0.8979	0.09305	2.83826
F104	No CTX	No plasmid	Evolved	3	c	12.9913	0.8735	0.0718	2.42897
MG1655	No CTX	No plasmid	Evolved	3	c	10.3589	0.7554	0.07025	3.68932
EL39	No CTX	No plasmid	Evolved	3	d	16.2291	0.9836	0.11885	2.68427
F022	No CTX	CTX-M-15 plasmid	Evolved	3	d	12.5981	0.8536	0.09545	3.23127
F104	No CTX	CTX-M-15 plasmid	Evolved	3	e	13.0228	0.8022	0.0809	2.76716
MG1655	No CTX	CTX-M-15 plasmid	Evolved	3	a	11.6341	0.758	0.0843	3.14531
EL39	No CTX	CTX-M-15 plasmid	Evolved	3	b	14.4644	0.8562	0.09235	2.81862
F054	No CTX	CTX-M-15 plasmid	Evolved	3	b	13.7572	0.8744	0.0866	2.78291
F022	No CTX	CTX-M-15 plasmid	Evolved	3	c	13.5661	0.8584	0.0857	2.99592
F104	No CTX	CTX-M-15 plasmid	Evolved	3	c	12.8056	0.777	0.0693	2.70949
MG1655	No CTX	CTX-M-15 plasmid	Evolved	3	c	12.2525	0.7789	0.0808	3.12748
F104	CTX-4ug/ml	CTX-M-15 plasmid	Evolved	3	d	13.0012	0.7637	0.0849	2.66357
F022	No CTX	No plasmid	Evolved	3	d	14.3458	0.9026	0.10675	3.03489
F022	No CTX	No plasmid	Evolved	4	e	14.1042	0.9046	0.10535	2.97746
F104	CTX-4ug/ml	CTX-M-15 plasmid	Evolved	4	e	13.2936	0.8056	0.09435	3.3025
F104	No CTX	No plasmid	Evolved	4	a	13.5425	0.7936	0.08245	2.5824
MG1655	CTX-4ug/ml	CTX-M-15 plasmid	Evolved	4	a	12.1306	0.7613	0.0827	3.13845
EL39	No CTX	No plasmid	Evolved	4	b	14.2875	0.816	0.1108	2.73014
F054	No CTX	No plasmid	Evolved	4	b	13.3153	0.8282	0.10525	2.87221
F022	CTX-4ug/ml	CTX-M-15 plasmid	Evolved	4	c	12.8861	0.8069	0.08625	3.11333
F104	CTX-4ug/ml	CTX-M-15 plasmid	Evolved	4	c	13.7073	0.8269	0.098	2.85936
MG1655	CTX-4ug/ml	CTX-M-15 plasmid	Evolved	4	c	12.2702	0.8772	0.07045	3.83073
F104	No CTX	CTX-M-15 plasmid	Evolved	4	d	13.3828	0.7638	0.11525	3.27137
F022	No CTX	No plasmid	Evolved	4	a	13.2259	0.8374	0.0864	2.74537
F022	No CTX	CTX-M-15 plasmid	Evolved	4	e	13.3955	0.8907	0.0884	3.26471
EL39	No CTX	No plasmid	Evolved	4	e	15.3928	0.9071	0.1078	3.20594
F104	No CTX	CTX-M-15 plasmid	Evolved	4	a	13.1629	0.7813	0.0756	2.74868
MG1655	CTX-4ug/ml	CTX-M-15 plasmid	Evolved	4	d	11.8068	0.7875	0.0843	3.06287
F104	No CTX	No plasmid	Evolved	4	d	14.4	0.8926	0.11075	2.94131
F022	No CTX	CTX-M-15 plasmid	Evolved	4	a	13.1494	0.8323	0.0841	2.84304
F022	CTX-4ug/ml	CTX-M-15 plasmid	Evolved	4	e	11.0627	0.7911	0.0815	3.6773
EL39	No CTX	CTX-M-15 plasmid	Evolved	4	e	14.1237	0.8511	0.1033	3.2696
F104	CTX-4ug/ml	CTX-M-15 plasmid	Evolved	4	a	13.2528	0.7825	0.09635	2.80514
MG1655	No CTX	CTX-M-15 plasmid	Evolved	4	d	10.3245	0.7247	0.0714	4.12885
F054	CTX-4ug/ml	CTX-M-15 plasmid	Evolved	4	d	13.0717	0.8969	0.09465	3.41284
F022	CTX-4ug/ml	CTX-M-15 plasmid	Evolved	4	a	12.6015	0.819	0.0857	2.94749
F054	No CTX	No plasmid	Evolved	4	e	12.4633	0.9057	0.0952	3.25
EL39	CTX-4ug/ml	CTX-M-15 plasmid	Evolved	4	e	13.6232	0.8785	0.10525	3.16532
EL39	No CTX	No plasmid	Evolved	4	a	14.7145	0.929	0.11405	2.8516
MG1655	CTX-4ug/ml	CTX-M-15 plasmid	Evolved	4	b	11.3654	0.8352	0.07425	3.9633
F104	CTX-4ug/ml	CTX-M-15 plasmid	Evolved	4	b	14.1112	0.9103	0.08075	2.91362
F022	CTX-4ug/ml	CTX-M-15 plasmid	Evolved	4	b	12.3835	0.9025	0.0863	3.1153
F054	No CTX	No plasmid	Evolved	4	c	14.4223	0.9636	0.10695	3.2209
EL39	No CTX	No plasmid	Evolved	4	c	16.1013	0.9881	0.11055	2.69358
MG1655	No CTX	No plasmid	Evolved	4	d	10.234	0.743	0.0678	4
F054	No CTX	CTX-M-15 plasmid	Evolved	4	d	13.5307	0.9363	0.0935	3.31818
F054	No CTX	No plasmid	Evolved	4	a	13.3354	0.8984	0.0861	3.01161
F054	No CTX	CTX-M-15 plasmid	Evolved	4	e	13.648	0.9252	0.0892	3.39126
MG1655	No CTX	No plasmid	Evolved	4	e	10.0907	0.7314	0.07315	4.41285
EL39	No CTX	CTX-M-15 plasmid	Evolved	4	a	14.8477	0.8922	0.10475	2.91026
MG1655	No CTX	CTX-M-15 plasmid	Evolved	4	b	10.193	0.7473	0.0649	4.02465
F104	No CTX	CTX-M-15 plasmid	Evolved	4	b	12.6833	0.8615	0.09635	3.08143
F022	No CTX	CTX-M-15 plasmid	Evolved	4	b	13.1059	0.9441	0.0879	2.97611
F054	No CTX	CTX-M-15 plasmid	Evolved	4	c	13.6446	0.9292	0.0978	3.31186
EL39	No CTX	CTX-M-15 plasmid	Evolved	4	c	15.19	0.9682	0.1139	3.02722
EL39	CTX-4ug/ml	CTX-M-15 plasmid	Evolved	4	d	15.0297	0.9122	0.11195	2.90442
F054	No CTX	No plasmid	Evolved	4	d	13.5268	0.9257	0.09615	3.65419
F054	No CTX	CTX-M-15 plasmid	Evolved	4	a	12.4053	0.863	0.0707	3.05021
F054	CTX-4ug/ml	CTX-M-15 plasmid	Evolved	4	e	13.5956	0.9232	0.08975	3.53705
MG1655	No CTX	CTX-M-15 plasmid	Evolved	4	e	9.76163	0.6503	0.06715	4.33619
EL39	CTX-4ug/ml	CTX-M-15 plasmid	Evolved	4	a	15.0147	0.9175	0.1041	2.91018
MG1655	No CTX	No plasmid	Evolved	4	b	11.0748	0.767	0.07755	3.96035
F104	No CTX	No plasmid	Evolved	4	b	13.7458	0.9066	0.10545	2.89224
F022	No CTX	No plasmid	Evolved	4	b	13.2055	0.9108	0.08595	2.99244
F054	CTX-4ug/ml	CTX-M-15 plasmid	Evolved	4	c	13.8111	0.9383	0.09565	3.31025
EL39	CTX-4ug/ml	CTX-M-15 plasmid	Evolved	4	c	14.9903	0.8988	0.10775	3.19513
EL39	No CTX	CTX-M-15 plasmid	Evolved	4	d	14.8323	0.8917	0.11325	2.98057
F022	CTX-4ug/ml	CTX-M-15 plasmid	Evolved	4	d	13.1482	0.9374	0.0925	3.24811
F054	CTX-4ug/ml	CTX-M-15 plasmid	Evolved	4	a	12.7415	0.9074	0.07545	3.12293
F104	No CTX	No plasmid	Evolved	4	e	13.9104	0.8439	0.1059	3.47167
MG1655	CTX-4ug/ml	CTX-M-15 plasmid	Evolved	4	e	11.2837	0.8671	0.0729	4.87311
MG1655	No CTX	No plasmid	Evolved	4	a	11.3163	0.7723	0.08285	3.18105
EL39	CTX-4ug/ml	CTX-M-15 plasmid	Evolved	4	b	15.145	0.9242	0.1062	2.99153
F054	CTX-4ug/ml	CTX-M-15 plasmid	Evolved	4	b	13.9491	0.9203	0.08835	3.3206
F022	No CTX	No plasmid	Evolved	4	c	13.1865	0.8953	0.0899	3.11513
F104	No CTX	No plasmid	Evolved	4	c	13.0719	0.8798	0.0706	2.82011
MG1655	No CTX	No plasmid	Evolved	4	c	10.009	0.7338	0.06815	4.37271
EL39	No CTX	No plasmid	Evolved	4	d	15.2593	0.9634	0.1213	3.06018
F022	No CTX	CTX-M-15 plasmid	Evolved	4	d	12.9315	0.8649	0.0923	3.36782
F104	No CTX	CTX-M-15 plasmid	Evolved	4	e	12.761	0.8105	0.0807	3.24399
MG1655	No CTX	CTX-M-15 plasmid	Evolved	4	a	11.4925	0.7608	0.08345	3.42301
EL39	No CTX	CTX-M-15 plasmid	Evolved	4	b	14.8394	0.8933	0.08995	3.03029
F054	No CTX	CTX-M-15 plasmid	Evolved	4	b	13.389	0.8648	0.08095	3.08771
F022	No CTX	CTX-M-15 plasmid	Evolved	4	c	13.1396	0.8471	0.0827	3.24486
F104	No CTX	CTX-M-15 plasmid	Evolved	4	c	12.5156	0.7855	0.08125	3.36051
MG1655	No CTX	CTX-M-15 plasmid	Evolved	4	c	11.9928	0.7951	0.08145	3.55494
F104	CTX-4ug/ml	CTX-M-15 plasmid	Evolved	4	d	12.7279	0.7668	0.0796	3.32161
F022	No CTX	No plasmid	Evolved	4	d	14.6016	0.9293	0.11565	3.32685
MG1655	No CTX	No plasmid	Ancestral	1	e	10.6054	0.7741	0.0768	4.60156
F022	No CTX	No plasmid	Ancestral	1	a	13.5699	0.8401	0.09295	2.98655
EL39	No CTX	No plasmid	Ancestral	1	a	17.6486	1.0435	0.12775	2.63131
EL39	No CTX	CTX-M-15 plasmid	Ancestral	1	b	17.2476	1.0135	0.1249	2.81865
F022	No CTX	CTX-M-15 plasmid	Ancestral	1	b	15.282	0.9534	0.09615	2.58424
F104	No CTX	No plasmid	Ancestral	1	c	16.1284	0.9778	0.0908	2.17181
MG1655	No CTX	CTX-M-15 plasmid	Ancestral	1	d	12.6249	0.8677	0.0749	3.40053
F054	No CTX	CTX-M-15 plasmid	Ancestral	1	d	14.9443	0.957	0.09785	3.0815
F054	No CTX	No plasmid	Ancestral	1	e	13.9055	0.911	0.10075	3.63226
MG1655	No CTX	CTX-M-15 plasmid	Ancestral	1	e	9.91452	0.7335	0.0692	4.82803
F022	No CTX	CTX-M-15 plasmid	Ancestral	1	a	11.4613	0.7023	0.081	3.10988
EL39	No CTX	CTX-M-15 plasmid	Ancestral	1	a	17.2224	1.0225	0.12165	2.65064
EL39	No CTX	No plasmid	Ancestral	1	b	18.505	1.0876	0.1293	2.70147
F022	No CTX	No plasmid	Ancestral	1	b	14.9521	0.9921	0.0903	2.54817
F104	No CTX	CTX-M-15 plasmid	Ancestral	1	c	15.1161	0.9406	0.1023	2.42303
MG1655	No CTX	No plasmid	Ancestral	1	d	12.1663	0.8566	0.07995	3.96216
F054	No CTX	No plasmid	Ancestral	1	d	14.6518	0.9616	0.09105	3.15898
F054	No CTX	CTX-M-15 plasmid	Ancestral	1	e	13.648	0.9206	0.09385	3.45152
F054	No CTX	No plasmid	Ancestral	1	a	14.4738	0.9278	0.1029	3.30369
MG1655	No CTX	No plasmid	Ancestral	1	a	11.4578	0.7938	0.07415	3.66824
F104	No CTX	CTX-M-15 plasmid	Ancestral	1	b	13.5616	0.8695	0.0872	2.55286
F022	No CTX	No plasmid	Ancestral	1	c	13.9281	0.9197	0.0872	2.6617
EL39	No CTX	No plasmid	Ancestral	1	c	15.9711	0.9892	0.11325	2.76424
EL39	No CTX	CTX-M-15 plasmid	Ancestral	1	d	15.2954	0.9337	0.1068	3.2912
F022	No CTX	CTX-M-15 plasmid	Ancestral	1	d	12.5863	0.8864	0.08525	3.30587
F104	No CTX	No plasmid	Ancestral	1	e	13.6632	0.9168	0.1169	2.98356
F054	No CTX	CTX-M-15 plasmid	Ancestral	1	a	13.7485	0.8838	0.08835	3.39078
MG1655	No CTX	CTX-M-15 plasmid	Ancestral	1	a	10.252	0.758	0.07075	4.79117
F104	No CTX	No plasmid	Ancestral	1	b	13.2115	0.8825	0.1017	2.90514
F022	No CTX	CTX-M-15 plasmid	Ancestral	1	c	10.2076	0.7375	0.0781	3.44558
EL39	No CTX	CTX-M-15 plasmid	Ancestral	1	c	15.3955	0.9751	0.11515	3.14069
EL39	No CTX	No plasmid	Ancestral	1	d	15.7243	1.0086	0.12365	3.22159
F022	No CTX	No plasmid	Ancestral	1	d	13.0808	0.9088	0.08885	3.18768
F104	No CTX	CTX-M-15 plasmid	Ancestral	1	e	10.0645	0.7628	0.0572	3.3514
F104	No CTX	No plasmid	Ancestral	1	a	13.8529	0.9053	0.10235	3.00418
MG1655	No CTX	CTX-M-15 plasmid	Ancestral	1	b	10.2394	0.7387	0.07175	4.68118
F054	No CTX	CTX-M-15 plasmid	Ancestral	1	b	13.9276	0.9373	0.08905	3.36496
F054	No CTX	No plasmid	Ancestral	1	c	14.2861	0.9736	0.09555	3.75144
MG1655	No CTX	No plasmid	Ancestral	1	c	10.5926	0.7643	0.07755	4.63798
F104	No CTX	CTX-M-15 plasmid	Ancestral	1	d	12.6034	0.8678	0.08615	3.28197
F022	No CTX	No plasmid	Ancestral	1	e	13.1856	0.9126	0.0867	3.39216
EL39	No CTX	No plasmid	Ancestral	1	e	15.4517	0.9657	0.1203	3.60266
F104	No CTX	CTX-M-15 plasmid	Ancestral	1	a	13.4428	0.8739	0.1045	3.27915
MG1655	No CTX	No plasmid	Ancestral	1	b	11.0232	0.811	0.07805	4.72678
F054	No CTX	No plasmid	Ancestral	1	b	14.2634	0.9352	0.0919	3.29978
F054	No CTX	CTX-M-15 plasmid	Ancestral	1	c	13.6891	0.9369	0.0895	3.93073
MG1655	No CTX	CTX-M-15 plasmid	Ancestral	1	c	9.94695	0.7652	0.06905	5.0782
F104	No CTX	No plasmid	Ancestral	1	d	14.2043	0.9127	0.0927	3.18482
F022	No CTX	CTX-M-15 plasmid	Ancestral	1	e	12.9552	0.8895	0.0869	4.03395
EL39	No CTX	CTX-M-15 plasmid	Ancestral	1	e	14.8279	0.9284	0.1175	3.6634
F022	No CTX	CTX-M-15 plasmid	Ancestral	2	a	10.6332	0.7236	0.0814	3.11179
MG1655	No CTX	CTX-M-15 plasmid	Ancestral	2	e	10.493	0.7556	0.07105	4.54082
F054	No CTX	CTX-M-15 plasmid	Ancestral	2	e	16.2373	0.9924	0.10995	2.3754
F054	No CTX	No plasmid	Ancestral	2	d	16.3882	1.028	0.11185	2.7595
MG1655	No CTX	No plasmid	Ancestral	2	d	13.7614	0.9183	0.08415	3.27629
F104	No CTX	CTX-M-15 plasmid	Ancestral	2	c	15.5698	0.9264	0.09145	2.48469
F022	No CTX	No plasmid	Ancestral	2	b	16.1404	0.9726	0.0986	2.32252
EL39	No CTX	No plasmid	Ancestral	2	b	17.9768	1.0564	0.12885	2.6135
EL39	No CTX	CTX-M-15 plasmid	Ancestral	2	a	14.9877	0.9177	0.112	3.03571
F022	No CTX	No plasmid	Ancestral	2	a	12.584	0.8559	0.08275	2.97855
MG1655	No CTX	No plasmid	Ancestral	2	e	10.9199	0.7746	0.0769	4.40897
F054	No CTX	No plasmid	Ancestral	2	e	16.6107	1.0154	0.10655	2.38081
F054	No CTX	CTX-M-15 plasmid	Ancestral	2	d	16.3489	1.0198	0.1035	2.6372
MG1655	No CTX	CTX-M-15 plasmid	Ancestral	2	d	12.7203	0.8817	0.0751	3.48802
F104	No CTX	No plasmid	Ancestral	2	c	16.5706	1.0156	0.09915	2.11465
F022	No CTX	CTX-M-15 plasmid	Ancestral	2	b	15.2724	0.9988	0.09175	2.43351
EL39	No CTX	CTX-M-15 plasmid	Ancestral	2	b	15.7576	0.9797	0.11225	2.87617
EL39	No CTX	No plasmid	Ancestral	2	a	15.1312	0.9406	0.1157	3.06958
EL39	No CTX	CTX-M-15 plasmid	Ancestral	2	e	15.3947	0.9332	0.11515	3.23383
F022	No CTX	CTX-M-15 plasmid	Ancestral	2	e	13.2357	0.8619	0.08525	2.93754
F104	No CTX	No plasmid	Ancestral	2	d	15.4104	0.9389	0.0969	2.3201
MG1655	No CTX	CTX-M-15 plasmid	Ancestral	2	c	10.8518	0.7641	0.06665	3.84284
F054	No CTX	CTX-M-15 plasmid	Ancestral	2	c	13.6189	0.9121	0.088	3.29432
F054	No CTX	No plasmid	Ancestral	2	b	14.5586	0.9534	0.1029	3.25996
MG1655	No CTX	No plasmid	Ancestral	2	b	10.3844	0.7431	0.07545	4.57687
F104	No CTX	CTX-M-15 plasmid	Ancestral	2	a	13.0175	0.8523	0.09695	2.86212
EL39	No CTX	No plasmid	Ancestral	2	e	15.1785	0.9311	0.1207	3.05137
F022	No CTX	No plasmid	Ancestral	2	e	12.9941	0.8636	0.08545	3.02282
F104	No CTX	CTX-M-15 plasmid	Ancestral	2	d	12.2311	0.8113	0.0946	3.18275
MG1655	No CTX	No plasmid	Ancestral	2	c	10.5361	0.7591	0.07475	4.62709
F054	No CTX	No plasmid	Ancestral	2	c	14.6376	0.9704	0.1004	3.24602
F054	No CTX	CTX-M-15 plasmid	Ancestral	2	b	13.4267	0.9185	0.09535	3.79706
MG1655	No CTX	CTX-M-15 plasmid	Ancestral	2	b	9.86928	0.7216	0.0682	4.76979
F104	No CTX	No plasmid	Ancestral	2	a	13.9248	0.9152	0.112	2.7745
F104	No CTX	CTX-M-15 plasmid	Ancestral	2	e	12.6944	0.8201	0.0934	2.94741
F022	No CTX	No plasmid	Ancestral	2	d	13.4248	0.8863	0.08455	2.91869
EL39	No CTX	No plasmid	Ancestral	2	d	15.1934	0.9618	0.1207	3.16901
EL39	No CTX	CTX-M-15 plasmid	Ancestral	2	c	14.8814	0.9489	0.11425	3.53567
F022	No CTX	CTX-M-15 plasmid	Ancestral	2	c	10.355	0.7278	0.08215	3.17925
F104	No CTX	No plasmid	Ancestral	2	b	14.3011	0.9163	0.10815	2.96381
MG1655	No CTX	CTX-M-15 plasmid	Ancestral	2	a	9.92115	0.7336	0.06765	4.9054
F054	No CTX	CTX-M-15 plasmid	Ancestral	2	a	13.5975	0.898	0.0918	3.33115
F104	No CTX	No plasmid	Ancestral	2	e	14.0501	0.8835	0.08905	2.79671
F022	No CTX	CTX-M-15 plasmid	Ancestral	2	d	12.803	0.8702	0.08295	3.456
EL39	No CTX	CTX-M-15 plasmid	Ancestral	2	d	14.547	0.8852	0.1028	3.43677
EL39	No CTX	No plasmid	Ancestral	2	c	15.4686	0.951	0.11745	3.20605
F022	No CTX	No plasmid	Ancestral	2	c	13.3977	0.8946	0.0903	3.43134
F104	No CTX	CTX-M-15 plasmid	Ancestral	2	b	13.5215	0.8591	0.10625	3.05365
MG1655	No CTX	No plasmid	Ancestral	2	a	10.6044	0.7762	0.0743	4.67227
F054	No CTX	No plasmid	Ancestral	2	a	14.5604	0.9624	0.0888	3.17117
F022	No CTX	CTX-M-15 plasmid	Ancestral	3	d	13.0221	0.8554	0.08515	3.33147
F104	No CTX	No plasmid	Ancestral	3	e	13.5302	0.8544	0.0877	2.99345
F022	No CTX	No plasmid	Ancestral	3	a	14.0411	0.8617	0.0967	2.76836
EL39	No CTX	No plasmid	Ancestral	3	c	16.9529	1.0109	0.1269	3.00906
EL39	No CTX	CTX-M-15 plasmid	Ancestral	3	d	14.8307	0.8967	0.1072	3.14646
F022	No CTX	No plasmid	Ancestral	3	d	12.4609	0.8628	0.08585	3.10105
F104	No CTX	CTX-M-15 plasmid	Ancestral	3	e	11.1611	0.7951	0.06275	3.33903
F022	No CTX	CTX-M-15 plasmid	Ancestral	3	a	11.4901	0.7396	0.08405	3.00565
EL39	No CTX	CTX-M-15 plasmid	Ancestral	3	c	15.3088	0.968	0.11655	3.22651
EL39	No CTX	No plasmid	Ancestral	3	d	15.4758	0.9805	0.11955	3.01757
F022	No CTX	No plasmid	Ancestral	3	e	12.0255	0.8487	0.08095	3.37708
EL39	No CTX	No plasmid	Ancestral	3	e	15.5046	0.9355	0.12155	2.98519
F054	No CTX	No plasmid	Ancestral	3	a	14.2587	0.9232	0.093	3.27634
EL39	No CTX	No plasmid	Ancestral	3	a	15.6822	0.961	0.12275	3.19063
MG1655	No CTX	CTX-M-15 plasmid	Ancestral	3	b	10.557	0.7711	0.07105	4.51689
F104	No CTX	CTX-M-15 plasmid	Ancestral	3	b	13.3135	0.8645	0.10485	2.85405
F022	No CTX	CTX-M-15 plasmid	Ancestral	3	b	12.3218	0.8828	0.0786	3.41094
F054	No CTX	No plasmid	Ancestral	3	c	14.1447	0.9607	0.0973	3.5704
MG1655	No CTX	No plasmid	Ancestral	3	c	10.5845	0.7522	0.07755	4.343
F104	No CTX	CTX-M-15 plasmid	Ancestral	3	d	12.3569	0.8465	0.0814	2.90735
F022	No CTX	CTX-M-15 plasmid	Ancestral	3	e	12.2986	0.8582	0.0839	3.29857
EL39	No CTX	CTX-M-15 plasmid	Ancestral	3	e	14.4902	0.9105	0.1164	3.6744
F054	No CTX	CTX-M-15 plasmid	Ancestral	3	a	13.4375	0.8774	0.08965	3.28416
EL39	No CTX	CTX-M-15 plasmid	Ancestral	3	a	14.825	0.9269	0.1161	3.00603
MG1655	No CTX	No plasmid	Ancestral	3	b	10.6395	0.7655	0.079	4.75443
F104	No CTX	No plasmid	Ancestral	3	b	13.9091	0.8992	0.11085	2.79001
F022	No CTX	No plasmid	Ancestral	3	b	13.0667	0.9054	0.08475	2.97434
F054	No CTX	CTX-M-15 plasmid	Ancestral	3	c	13.5078	0.9365	0.09605	3.71109
MG1655	No CTX	CTX-M-15 plasmid	Ancestral	3	c	9.31868	0.6992	0.06715	5.29784
F104	No CTX	No plasmid	Ancestral	3	d	13.7685	0.9055	0.11235	2.87966
F054	No CTX	No plasmid	Ancestral	3	e	14.2149	0.9489	0.09355	3.28648
MG1655	No CTX	No plasmid	Ancestral	3	e	10.3465	0.7715	0.07565	5.13219
F104	No CTX	No plasmid	Ancestral	3	a	14.3809	0.9035	0.10195	2.84318
MG1655	No CTX	No plasmid	Ancestral	3	a	10.8811	0.7833	0.07955	4.53897
EL39	No CTX	CTX-M-15 plasmid	Ancestral	3	b	14.9948	0.94	0.11805	3.08471
F054	No CTX	CTX-M-15 plasmid	Ancestral	3	b	13.5114	0.918	0.08645	3.38259
F022	No CTX	No plasmid	Ancestral	3	c	13.211	0.9168	0.08925	3.22829
F104	No CTX	No plasmid	Ancestral	3	c	13.9801	0.9163	0.1104	2.92515
MG1655	No CTX	CTX-M-15 plasmid	Ancestral	3	d	9.59008	0.6966	0.0676	5.08876
F054	No CTX	CTX-M-15 plasmid	Ancestral	3	d	13.4381	0.9219	0.087	3.56897
F054	No CTX	CTX-M-15 plasmid	Ancestral	3	e	13.8436	0.917	0.0916	3.45415
MG1655	No CTX	CTX-M-15 plasmid	Ancestral	3	e	9.79763	0.7497	0.0673	5.50446
F104	No CTX	CTX-M-15 plasmid	Ancestral	3	a	13.6784	0.8702	0.10465	3.10452
MG1655	No CTX	CTX-M-15 plasmid	Ancestral	3	a	10.0846	0.7493	0.0702	4.93305
EL39	No CTX	No plasmid	Ancestral	3	b	15.4392	0.9463	0.12145	3.11774
F054	No CTX	No plasmid	Ancestral	3	b	14.4558	0.9543	0.09375	3.30853
F022	No CTX	CTX-M-15 plasmid	Ancestral	3	c	10.5879	0.7519	0.08285	3.38473
F104	No CTX	CTX-M-15 plasmid	Ancestral	3	c	13.8353	0.8815	0.09215	3.14902
MG1655	No CTX	No plasmid	Ancestral	3	d	10.5146	0.7858	0.0752	4.99601
F054	No CTX	No plasmid	Ancestral	3	d	14.1877	0.94	0.09985	3.44767
MG1655	No CTX	No plasmid	Ancestral	4	b	10.5634	0.7576	0.07495	4.35891
F104	No CTX	CTX-M-15 plasmid	Ancestral	4	a	13.2436	0.8344	0.10385	2.88117
MG1655	No CTX	CTX-M-15 plasmid	Ancestral	4	e	10.4781	0.7645	0.07135	4.60932
F054	No CTX	CTX-M-15 plasmid	Ancestral	4	c	15.2971	0.9783	0.10465	3.04467
F054	No CTX	No plasmid	Ancestral	4	b	14.2342	0.9083	0.0993	3.11833
MG1655	No CTX	CTX-M-15 plasmid	Ancestral	4	b	9.69562	0.7053	0.0687	4.90466
F104	No CTX	No plasmid	Ancestral	4	a	13.4749	0.8846	0.09775	2.86851
MG1655	No CTX	No plasmid	Ancestral	4	e	11.5904	0.8074	0.08085	3.96753
F054	No CTX	No plasmid	Ancestral	4	c	14.5084	0.9685	0.0981	3.02701
F054	No CTX	CTX-M-15 plasmid	Ancestral	4	b	13.4675	0.9113	0.0964	3.28942
MG1655	No CTX	CTX-M-15 plasmid	Ancestral	4	a	9.81075	0.7117	0.0696	4.75431
F054	No CTX	CTX-M-15 plasmid	Ancestral	4	a	12.7724	0.8585	0.08445	3.32652
EL39	No CTX	CTX-M-15 plasmid	Ancestral	4	e	15.3755	0.9084	0.1131	2.99072
F054	No CTX	CTX-M-15 plasmid	Ancestral	4	e	14.4942	0.9446	0.09305	2.97071
F022	No CTX	No plasmid	Ancestral	4	d	13.8292	0.9416	0.0906	2.89514
F104	No CTX	No plasmid	Ancestral	4	d	14.1571	0.9358	0.1099	2.74153
MG1655	No CTX	No plasmid	Ancestral	4	d	10.5755	0.7547	0.07595	4.32916
EL39	No CTX	CTX-M-15 plasmid	Ancestral	4	c	14.9222	0.9443	0.1147	3.05405
F022	No CTX	CTX-M-15 plasmid	Ancestral	4	c	9.87947	0.7427	0.0738	3.39431
F104	No CTX	No plasmid	Ancestral	4	b	13.5078	0.9024	0.1138	2.76081
MG1655	No CTX	No plasmid	Ancestral	4	a	10.9775	0.7634	0.08705	4.73205
F054	No CTX	No plasmid	Ancestral	4	a	14.1732	0.9388	0.09835	3.3063
EL39	No CTX	No plasmid	Ancestral	4	e	15.8158	0.9507	0.1215	2.70823
F054	No CTX	No plasmid	Ancestral	4	e	14.5801	0.9458	0.10065	3.03552
F022	No CTX	CTX-M-15 plasmid	Ancestral	4	d	12.1651	0.8579	0.0823	3.28736
F104	No CTX	CTX-M-15 plasmid	Ancestral	4	d	12.7051	0.8548	0.0883	2.81885
MG1655	No CTX	CTX-M-15 plasmid	Ancestral	4	d	9.50527	0.6789	0.06715	4.74572
EL39	No CTX	No plasmid	Ancestral	4	c	15.7093	0.9786	0.117	2.95299
F022	No CTX	No plasmid	Ancestral	4	c	12.8306	0.8999	0.08235	3.00425
F104	No CTX	CTX-M-15 plasmid	Ancestral	4	b	12.4647	0.8464	0.09465	3.04545
EL39	No CTX	CTX-M-15 plasmid	Ancestral	4	a	14.8296	0.9072	0.1121	3.03925
F022	No CTX	CTX-M-15 plasmid	Ancestral	4	a	10.4642	0.7327	0.08255	3.40612
F104	No CTX	CTX-M-15 plasmid	Ancestral	4	e	12.0264	0.835	0.0705	3.12027
F022	No CTX	CTX-M-15 plasmid	Ancestral	4	e	12.7937	0.8806	0.08305	3.04064
F054	No CTX	No plasmid	Ancestral	4	d	14.6137	0.9579	0.09955	3.09166
EL39	No CTX	No plasmid	Ancestral	4	d	14.9717	0.9572	0.122	3.06066
MG1655	No CTX	CTX-M-15 plasmid	Ancestral	4	c	9.54557	0.7222	0.0648	4.95679
F104	No CTX	CTX-M-15 plasmid	Ancestral	4	c	13.7546	0.8706	0.0964	2.96512
F022	No CTX	No plasmid	Ancestral	4	b	12.648	0.8873	0.0847	3.16588
EL39	No CTX	No plasmid	Ancestral	4	b	15.4366	0.9515	0.1207	3.0348
EL39	No CTX	No plasmid	Ancestral	4	a	15.2544	0.9209	0.1177	3.15208
F022	No CTX	No plasmid	Ancestral	4	a	13.7135	0.8548	0.09975	3.41504
F104	No CTX	No plasmid	Ancestral	4	e	14.32	0.9064	0.0915	2.81485
F022	No CTX	No plasmid	Ancestral	4	e	13.7665	0.9055	0.08845	3.00537
F054	No CTX	CTX-M-15 plasmid	Ancestral	4	d	13.6634	0.9117	0.09065	3.55709
EL39	No CTX	CTX-M-15 plasmid	Ancestral	4	d	14.846	0.8958	0.1032	3.01066
MG1655	No CTX	No plasmid	Ancestral	4	c	10.7293	0.7758	0.07495	4.496
F104	No CTX	No plasmid	Ancestral	4	c	14.1665	0.9102	0.0876	2.86637
F022	No CTX	CTX-M-15 plasmid	Ancestral	4	b	13.1076	0.8875	0.08525	3.40088
EL39	No CTX	CTX-M-15 plasmid	Ancestral	4	b	14.8113	0.9113	0.1157	3.70268
